# Supplementary material for: Structure-guided design of endosomolytic chloroquine-like lipid nanoparticles for mRNA delivery and genome editing
Source: Nat Commun. 2025 May 7;16:4241. doi: 10.1038/s41467-025-59501-y (PMC12058976; doi:10.1038/s41467-025-59501-y)
Supplement: Supplementary file 4 — Source Data [file 41467_2025_59501_MOESM4_ESM.xlsx]

## Sheet: Figure 3
	Figure 3a					Figure 3d					Figure 3e
	Sample	Relative Luminescence intensity (RLI)				Sample	Relative Luminescence intensity (RLI)				Sample		Relative Luminescence intensity (RLI)
	CF3-3N6-C8	1.036	1.088	0.876		CF3-3N6-C8	0.003	0.003	0.004		F-3N6-	C12	0.093	0.037	0.079
	CF3-3N6-C9	0.893	0.314	0.292		CF3-3N6-C9	0.042	0.049	0.267			C17	0.711	0.66	0.372
	CF3-3N6-C10	0.043	0.041	0.038		CF3-3N6-C10	0.018	0.02	0.017			UC18	0.486	0.455	0.707
	CF3-3N6-C11	1.551	1.564	1.067		CF3-3N6-C11	0.015	0.018	0.018		Cl-3N6-	C12	0.044	0.083	0.083
	CF3-3N6-C12	67.531	63.593	66.258		CF3-3N6-C12	0.345	0.322	0.401			C17	0.783	0.398	0.419
	CF3-3N6-C13	34.274	32.638	42.371		CF3-3N6-C13	0.253	0.192	0.27			UC18	0.276	0.446	0.676
	CF3-3N6-C14	0.506	0.581	0.554		CF3-3N6-C14	0.114	0.118	0.118		Br-3N6-	C12	0.029	0.113	0.196
	CF3-3N6-C15	4.115	3.383	4.039		CF3-3N6-C15	0.265	0.278	0.315			C17	0.4	0.893	0.559
	CF3-3N6-C16	34.51	38.089	40.78		CF3-3N6-C16	0.598	0.485	0.493			UC18	0.478	0.346	0.331
	CF3-3N6-C17	67.528	67.463	72.422		CF3-3N6-C17	0.922	0.975	1.103		I-3N6-	C12	0.027	0.065	0.052
	CF3-3N6-C18	11.412	11.131	12.715		CF3-3N6-C18	0.186	0.202	0.421			C17	0.821	0.584	0.531
	CF3-3N6-UC18	0.281	0.323	0.41		CF3-3N6-UC18	4.115	3.916	3.833			UC18	0.151	0.136	0.118
	CF3-3N6-C22	6.883	7.051	9.068		CF3-3N6-C22	0.425	0.254	0.254		CF3-3N6-	C12	0.182	0.126	0.093
												C17	0.492	0.399	0.424
												UC18	1.228	0.712	1.06
											MeO-3N6-	C12	0.02	0.008	0.027
												C17	0.348	0.643	0.591
												UC18	0.533	0.921	0.936
											2MeO-3N6-	C12	0.047	0.116	0.339
												C17	0.652	0.783	0.496
												UC18	0.547	0.634	0.219
											PNT-3N6-	C12	0.03	0.023	0.049
												C17	0.089	0.308	0.22
												UC18	0.189	0.378	0.219
											AD-3N6-	C12	0.153	0.185	0.062
												C17	0.131	0.296	0.073
												UC18	0.229	0.312	0.235
											CF3-2N4-	UC18	1.072	1.009	1.434
											CF3-2N6-	UC18	3.506	3.318	3.815
											CF3-3N2-	C12	0.273	0.212	0.152
												C17	0.897	0.797	0.762
												UC18	2.14	1.491	1.368
											CF3-SPN-	C12	0.117	0.119	0.162
												C17	0.322	0.213	0.166
												UC18	0.087	0.098	0.152

## Sheet: Figure 4
		Figure 4c				Figure 4d						Figure 4h
						Sample		Hemolysis (%)				Sample	OD (420 nm)			Sample	#1		#2		#3
						pH: 7.4	PBS	-0.198	0.099	0.099			#1	#2	#3		mCherry+ cell (%)	MFI	mCherry+ cell (%)	MFI	mCherry+ cell (%)	MFI
							0.4×	0.099	1.582	0.396		Lipo2k	0.135	0.098	0.111	Lipo2k	20.87	51000	19.55	43691	21.12	54299
							1×	4.847	2.473	4.253		LipoMMAX	0.758	0.869	0.936	LipoMMAX	40.82	114405	40.49	127659	45.48	155092
							2.5×	2.769	1.879	6.034		ecoLNPs	1.437	1.45	1.294	ecoLNPs	94.14	488799	94.77	482520	95.18	490956
							6.25×	4.253	5.143	6.924
							Triton X-100	100.396	99.802	99.802
						pH: 5.4	PBS	-0.313	0.313	0
							0.4×	14.688	12.813	14.063
							1×	24.688	22.5	20
							2.5×	30.625	35.625	35.313
							6.25×	44.688	39.063	47.813
							Triton X-100	94.063	100.938	105

## Sheet: Figure 5
	Figure 5a							Figure 5d																Figure 5f
	Condition			Normalized MFI (%)				Free mRNA treated					CF3-2N6-UC18 treated					PNT-2N6-UC18 treated						Free mRNA treated					CF3-2N6-UC18 treated					PNT-2N6-UC18 treated
	Temperature	mRNA	Inhibitor					Endo-lysosome		Cy5 mRNA			Endo-lysosome		Cy5 mRNA			Endo-lysosome		Cy5 mRNA				Calcein		Cy5 mRNA			Calcein		Cy5 mRNA			Calcein		Cy5 mRNA
	37°C	ecoLNPs	no inhibitor	100.3	95.5	104.2		Axis [um]	ROI.nor [%]	Axis [um]	ROI.nor [%]		Axis [um]	ROI.nor [%]	Axis [um]	ROI.nor [%]		Axis [um]	ROI.nor [%]	Axis [um]	ROI.nor [%]			Axis [um]	ROI.nor [%]	Axis [um]	ROI.nor [%]		Axis [um]	ROI.nor [%]	Axis [um]	ROI.nor [%]		Axis [um]	ROI.nor [%]	Axis [um]	ROI.nor [%]
	37°C	ecoLNPs	CPZ	69.3	71.7	69.4		0	1.1813	0	0		0	2.26059	0	0		0	0.993971	0	0.577201			0	4.53397	0	0.093553		0	41.3396	0	4.7701		0	5.86887	0	4.2744
	37°C	ecoLNPs	filipin	40	66.3	41.4		0.254	1.1813	0.254237	0		0.255031	2.27562	0.255031	0		0.25	0.784314	0.25	0.171369			0.576915	7.27872	0.576915	0.064407		0.454548	22.5524	0.454548	3.03155		0.080214	5.37607	0.080214	3.7165
	37°C	ecoLNPs	EIPA	21.1	22.1	21		0.508	1.20525	0.508475	0.027403		0.510062	2.26059	0.510062	0		0.5	0.803745	0.5	0			1.15383	4.74948	1.15383	0		0.909096	37.5837	0.909096	17.3448		0.160429	4.36171	0.160429	2.64346
	37°C	ecoLNPs	Baf [0.2 µM]	8.7	3.4	4.7		0.763	1.58387	0.762712	1.12052		0.765092	2.26059	0.765092	0		0.75	0.784314	0.75	0			1.73074	7.62788	1.73074	0.319774		1.36364	42.1087	1.36364	45.5256		0.240643	6.52959	0.240643	2.95632
	37°C	ecoLNPs	Baf [1 µM]	8	8.4	5.2		1.02	1.1813	1.01695	1.73112		1.02012	2.26059	1.02012	0		1	0.784314	1	0			2.30766	13.1009	2.30766	0.395487		1.81819	50.9074	1.81819	49.5862		0.320858	9.04898	0.320858	4.03861
	4°C	ecoLNPs	no inhibitor	0.3	0.3	N.D.		1.27	1.1813	1.27119	0		1.27515	2.26059	1.27515	0		1.25	0.784314	1.25	0			2.88457	23.3131	2.88457	0.351917		2.27274	72.9353	2.27274	41.3138		0.401072	6.81543	0.401072	5.7374
	37°C	Untreated	no inhibitor	0.2	0.2	0.2		1.53	1.18863	1.52542	0		1.53018	2.26059	1.53018	0		1.5	0.784314	1.5	0			3.46149	21.7988	3.46149	0.706212		2.72729	81.2011	2.72729	29.538		0.481286	5.78725	0.481286	3.37388
	37°C	naked mRNA	no inhibitor	0.9	0.9	0.9		1.78	1.48304	1.77966	0.017128		1.78522	2.26059	1.78522	0		1.75	0.784314	1.75	0			4.0384	17.2586	4.0384	0.916384		3.18184	62.3291	3.18184	30.8307		0.561501	7.79544	0.561501	2.35845
								2.03	1.23142	2.0339	1.55723		2.04025	2.36043	2.04025	0		2	0.784314	2	0			4.61532	26.258	4.61532	0		3.63639	39.8649	3.63639	53.981		0.641715	9.80719	0.641715	2.10146
								2.29	1.1813	2.28814	2.20966		2.29528	2.37547	2.29528	0		2.25	0.810745	2.25	0			5.19223	29.9861	5.19223	0.809326		4.09093	51.8593	4.09093	49.8243		0.72193	8.117	0.72193	2.62296
								2.54	1.18386	2.54237	0.108688		2.55031	2.26059	2.55031	0		2.5	0.940466	2.5	0			5.76914	20.8256	5.76914	1.84662		4.54548	54.7135	4.54548	72.4358		0.802144	5.92216	0.802144	0.936287
								2.8	1.64529	2.79661	0.277286		2.80534	3.70457	2.80534	0		2.75	0.784314	2.75	0.126459			6.34606	15.5952	6.34606	0.141006		5.00003	55.1802	5.00003	44.2225		0.882359	4.31495	0.882359	0.090615
								3.05	1.38938	3.05085	0		3.06037	3.55528	3.06037	0		3	0.784314	3	0.219217			6.92298	17.2473	6.92298	0.64178		5.45458	51.1041	5.45458	38.1925		0.962573	4.88123	0.962573	0.833888
								3.31	1.1813	3.30509	0		3.3154	2.39649	3.3154	0		3.25	0.784314	3.25	0			7.49989	17.7631	7.49989	0.817766		5.90913	82.8886	5.90913	75.0229		1.04279	6.50293	1.04279	0.952186
								3.56	1.1813	3.55932	0		3.57043	2.43564	3.57043	0		3.5	0.842816	3.5	0			8.0768	16.7005	8.0768	0.146833		6.36367	73.6892	6.36367	88.9711		1.123	7.75316	1.123	1.47359
								3.81	1.1813	3.81356	0		3.82546	2.97716	3.82546	0		3.75	0.97573	3.75	0			8.65372	19.1788	8.65372	1.60169		6.81822	100	6.81822	56.6901		1.20322	5.0849	1.20322	3.47236
								4.07	1.1813	4.0678	1.01324		4.08049	2.39345	4.08049	0		4	0.784314	4	0			9.23063	19.191	9.23063	3.20027		7.27277	39.0201	7.27277	44.8274		1.28343	4.84159	1.28343	1.5248
								4.32	1.1813	4.32203	0.324339		4.33552	3.994	4.33552	0		4.25	0.818464	4.25	0			9.80755	15.7032	9.80755	1.67906		7.72732	43.902	7.72732	69.8104		1.36364	3.77247	1.36364	0.227074
								4.58	1.1813	4.57627	0.05682		4.59056	3.55686	4.59056	19.6968		4.5	0.889325	4.5	0			10.3845	14.1354	10.3845	1.62671		8.18187	25.4023	8.18187	41.7902		1.44386	5.73869	1.44386	0.08203
								4.83	1.1813	4.83051	1.48289		4.84559	2.71543	4.84559	46.7189		4.75	1.10867	4.75	0.299175			10.9614	14.1551	10.9614	1.32688		8.63642	27.3549	8.63642	12.8301		1.52407	6.25324	1.52407	1.19497
								5.08	1.40567	5.08475	1.05973		5.10062	3.34406	5.10062	47.7146		5	0.784314	5	1.14497			11.5383	22.4967	11.5383	1.08003		9.09096	18.7711	9.09096	40.1363		1.60429	6.21098	1.60429	2.16798
								5.34	1.3295	5.33898	1.37346		5.35565	3.70199	5.35565	23.6548		5.25	0.784314	5.25	0			12.1152	44.2362	12.1152	0.833176		9.54551	3.53839	9.54551	1.17665		1.6845	5.67148	1.6845	1.44572
								5.59	1.1813	5.59322	1.7551		5.61068	3.7307	5.61068	23.882		5.5	0.784314	5.5	0			12.6921	45.7115	12.6921	0.586327		10.0001	6.32408	10.0001	11.7185		1.76472	5.49917	1.76472	1.24816
								5.85	1.1813	5.84746	1.69566		5.86571	3.33264	5.86571	52.2431		5.75	0.784314	5.75	0			13.269	56.7912	13.269	0.690355		10.4546	6.31853	10.4546	0.498934		1.84493	4.31971	1.84493	2.91922
								6.1	1.1813	6.1017	1.06285		6.12074	2.64683	6.12074	62.7842		6	0.784314	6	0.025526			13.8459	80.3245	13.8459	1.65734		10.9092	34.0158	10.9092	13.7776		1.92515	3.96228	1.92515	3.15923
								6.36	1.1813	6.35593	0.558823		6.37577	2.26655	6.37577	21.6345		6.25	0.784314	6.25	0.238307			14.4229	58.961	14.4229	2.00042		11.3637	20.4675	11.3637	0.723482		2.00536	5.17356	2.00536	1.57234
								6.61	1.18737	6.61017	0.357015		6.6308	3.40527	6.6308	81.4267		6.5	0.784314	6.5	1.04571			14.9998	57.155	14.9998	1.03886		11.8183	23.4229	11.8183	2.99888		2.08557	6.92842	2.08557	3.34908
								6.86	1.36826	6.86441	0.775642		6.88583	2.45356	6.88583	19.6984		6.75	0.784314	6.75	0			15.5767	82.6248	15.5767	3.78935		12.2728	11.8727	12.2728	13.7049		2.16579	7.56973	2.16579	3.55704
								7.12	1.38908	7.11864	1.84813		7.14086	3.99828	7.14086	6.3046		7	0.784314	7	0			16.1536	80.0591	16.1536	4.9546		12.7273	28.5001	12.7273	14.6707		2.246	6.08538	2.246	4.30166
								7.37	1.76601	7.37288	1.31409		7.39589	3.40071	7.39589	14.0564		7.25	0.784314	7.25	0			16.7305	53.9136	16.7305	5.67354		13.1819	28.4902	13.1819	7.54332		2.32622	5.76938	2.32622	2.15388
								7.63	1.38233	7.62712	0		7.65092	3.29722	7.65092	21.5496		7.5	0.784314	7.5	0			17.3074	39.8801	17.3074	3.89539		13.6364	24.7419	13.6364	8.4579		2.40643	4.23388	2.40643	3.09491
								7.88	1.28723	7.88136	0		7.90596	2.56752	7.90596	5.41322		7.75	0.784314	7.75	0			17.8844	77.2113	17.8844	2.5749		14.091	37.1261	14.091	27.0395		2.48665	5.1656	2.48665	2.67436
								8.14	1.49091	8.13559	0		8.16099	2.73276	8.16099	13.3425		8	0.784314	8	0			18.4613	100	18.4613	1.97443		14.5455	40.9422	14.5455	2.5344		2.56686	8.03655	2.56686	4.32225
								8.39	1.24734	8.38983	0		8.41602	4.11651	8.41602	21.414		8.25	0.784314	8.25	0.452251			19.0382	65.2076	19.0382	1.85756		15.0001	33.3418	15.0001	11.2671		2.64708	9.45586	2.64708	1.696
								8.64	1.45319	8.64407	0		8.67105	3.97949	8.67105	14.4483		8.5	0.90574	8.5	4.62732			19.6151	54.4888	19.6151	3.51375		15.4546	45.4709	15.4546	28.4536		2.72729	6.12578	2.72729	2.72771
								8.9	2.56388	8.89831	0		8.92608	4.41788	8.92608	16.2922		8.75	2.09103	8.75	4.84317			20.192	41.4218	20.192	5.01932		15.9092	43.5687	15.9092	18.9637		2.8075	6.63561	2.8075	3.73526
								9.15	2.14079	9.15254	0		9.18111	5.8704	9.18111	1.8497		9	3.39161	9	20.9371			20.7689	25.1753	20.7689	2.69159		16.3637	68.9593	16.3637	28.6587		2.88772	8.37921	2.88772	4.59537
								9.41	2.58626	9.40678	0		9.43614	9.51422	9.43614	10.1036		9.25	6.70498	9.25	100			21.3458	14.4222	21.3458	0.712293		16.8183	70.5273	16.8183	41.5078		2.96793	11.4914	2.96793	2.20701
								9.66	2.6256	9.66102	0		9.69117	6.17272	9.69117	27.6452		9.5	9.97961	9.5	99.0645			21.9228	19.4195	21.9228	0		17.2728	60.1082	17.2728	14.597		3.04815	18.1284	3.04815	1.30455
								9.92	5.09059	9.91526	0		9.9462	5.30114	9.9462	11.0006		9.75	5.33839	9.75	86.3088			22.4997	23.7943	22.4997	0.894707		17.7274	75.0826	17.7274	39.1044		3.12836	17.6501	3.12836	3.1867
								10.2	21.927	10.1695	0		10.2012	3.90349	10.2012	9.20952		10	4.32865	10	12.8688			23.0766	21.9646	23.0766	0.994095		18.1819	81.8555	18.1819	69.0251		3.20858	18.445	3.20858	5.49039
								10.4	31.6756	10.4237	0		10.4563	3.25333	10.4563	28.5282		10.25	2.1034	10.25	1.65814			23.6535	19.2738	23.6535	0.299463		18.6365	55.3053	18.6365	94.6427		3.28879	16.5302	3.28879	4.82458
								10.7	56.3208	10.678	0.089826		10.7113	5.81775	10.7113	10.1472		10.5	3.42363	10.5	0.043154			24.2304	21.86	24.2304	0.028501		19.091	52.354	19.091	66.6109		3.36901	16.7251	3.36901	3.87683
								10.9	65.23	10.9322	0.368549		10.9663	4.13825	10.9663	16.6896		10.75	3.10347	10.75	1.00488			24.8073	20.7408	24.8073	0.10476		19.5456	44.5678	19.5456	49.9266		3.44922	16.4492	3.44922	0.881814
								11.2	60.2933	11.1864	1.88393		11.2214	4.18614	11.2214	16.7964		11	2.15313	11	2.89385			25.3842	17.5299	25.3842	0.475366		20.0001	37.897	20.0001	22.2542		3.52943	11.2115	3.52943	1.82539
								11.4	47.7416	11.4407	0.555136		11.4764	6.60227	11.4764	38.1004		11.25	1.43868	11.25	0			25.9612	16.675	25.9612	0.737061		20.4547	45.0038	20.4547	49.324		3.60965	10.5603	3.60965	5.10145
								11.7	33.0367	11.6949	0.160732		11.7314	8.92437	11.7314	29.575		11.5	1.5415	11.5	0.004945			26.5381	9.69399	26.5381	1.59063		20.9092	53.536	20.9092	33.7851		3.68986	7.0881	3.68986	2.10253
								11.9	13.3261	11.9491	0.159109		11.9864	11.1788	11.9864	11.1312		11.75	1.12743	11.75	0.020146			27.115	4.4375	27.115	1.69988		21.3638	42.6902	21.3638	17.2992		3.77008	7.0949	3.77008	1.15522
								12.2	7.16989	12.2034	0		12.2415	17.5391	12.2415	8.81895		12	1.37418	12	0.594927			27.6919	4.32473	27.6919	0.02072		21.8183	27.2794	21.8183	27.1609		3.85029	7.70831	3.85029	2.89743
								12.5	3.65632	12.4576	0		12.4965	14.0263	12.4965	0.884907		12.25	2.42783	12.25	0			28.2688	3.1996	28.2688	0		22.2729	37.9119	22.2729	28.9682		3.93051	7.96007	3.93051	2.99878
								12.7	2.89134	12.7119	0		12.7515	11.3681	12.7515	0		12.5	3.73609	12.5	0			28.8457	2.69975	28.8457	0.483545		22.7274	53.0255	22.7274	19.7455		4.01072	5.95226	4.01072	1.97023
								13	4.64652	12.9661	0		13.0066	7.47295	13.0066	0.165288		12.75	1.90435	12.75	0.014931			29.4226	2.46503	29.4226	0.398924		23.182	60.0515	23.182	40.8682		4.09093	5.80494	4.09093	4.87268
								13.2	9.22429	13.2203	0		13.2616	7.02017	13.2616	9.74117		13	0.84893	13	0			29.9996	1.76375	29.9996	0		23.6365	60.7489	23.6365	38.134		4.17115	6.78418	4.17115	0.36154
								13.5	25.9612	13.4746	0		13.5166	7.70799	13.5166	2.60458		13.25	0.813953	13.25	0								24.0911	50.4859	24.0911	76.4804		4.25136	5.30604	4.25136	1.60136
								13.7	43.9675	13.7288	0		13.7717	8.35252	13.7717	0		13.5	1.23888	13.5	0								24.5456	56.0943	24.5456	62.6032		4.33158	6.82319	4.33158	3.16535
								14	42.796	13.9831	0		14.0267	13.9498	14.0267	4.51163		13.75	1.01939	13.75	0.033859								25.0002	69.7162	25.0002	93.6373		4.41179	5.14619	4.41179	3.01444
								14.2	64.6195	14.2373	0		14.2817	19.1273	14.2817	2.16124		14	1.1617	14	0.505808								25.4547	57.2654	25.4547	78.9518		4.49201	8.54505	4.49201	1.7547
								14.5	56.7383	14.4915	0.455281		14.5368	19.727	14.5368	0		14.25	0.796872	14.25	1.78296								25.9092	56.6441	25.9092	40.622		4.57222	10.1186	4.57222	0.939844
								14.7	29.1455	14.7458	1.39223		14.7918	19.0251	14.7918	7.34805		14.5	1.12905	14.5	0								26.3638	56.9678	26.3638	13.9866		4.65244	10.4345	4.65244	0.274788
								15	13.9362	15	0.070058		15.0468	18.9798	15.0468	10.0013		14.75	1.05445	14.75	0								26.8183	58.3788	26.8183	28.572		4.73265	17.7148	4.73265	0.275225
								15.3	16.1211	15.2542	0.784361		15.3018	33.1152	15.3018	3.32128		15	0.972571	15	0								27.2729	42.3297	27.2729	26.3663		4.81287	24.9271	4.81287	1.6334
								15.5	38.6317	15.5085	0.848234		15.5569	57.9769	15.5569	11.1207		15.25	1.03797	15.25	0								27.7274	31.0421	27.7274	30.0074		4.89308	28.5488	4.89308	3.47862
								15.8	90.9265	15.7627	0		15.8119	100	15.8119	1.95341		15.5	0.784314	15.5	0								28.182	34.0087	28.182	31.6227		4.97329	32.2951	4.97329	4.12158
								16	100	16.017	0		16.0669	53.5417	16.0669	19.8827		15.75	0.784492	15.75	0								28.6365	46.5132	28.6365	40.7616		5.05351	28.1238	5.05351	3.77259
								16.3	66.7249	16.2712	0		16.322	37.7633	16.322	0.977486		16	0.938571	16	0.026524								29.0911	46.1374	29.0911	11.4891		5.13372	19.7029	5.13372	3.06624
								16.5	64.7962	16.5254	0		16.577	30.4715	16.577	0		16.25	0.784314	16.25	2.43367								29.5456	28.1098	29.5456	0		5.21394	10.662	5.21394	1.99834
								16.8	81.4347	16.7797	0		16.832	24.8547	16.832	0		16.5	0.784314	16.5	0.867648								30.0002	33.7848	30.0002	4.46666		5.29415	8.04028	5.29415	2.46704
								17	60.3216	17.0339	0		17.0871	10.387	17.0871	0		16.75	0.784314	16.75	0.515542													5.37437	6.99111	5.37437	1.61386
								17.3	53.991	17.2881	0		17.3421	7.01058	17.3421	0		17	0.816799	17	0.00101													5.45458	5.6455	5.45458	1.77383
								17.5	54.3655	17.5424	0		17.5971	8.89939	17.5971	10.37		17.25	0.785056	17.25	0													5.53479	5.64835	5.53479	2.2475
								17.8	32.5962	17.7966	0		17.8522	7.47965	17.8522	3.17796		17.5	1.06448	17.5	0													5.61501	8.1743	5.61501	5.23998
								18.1	17.3913	18.0509	0		18.1072	3.13306	18.1072	0.592371		17.75	0.787976	17.75	0													5.69522	8.63308	5.69522	9.1949
								18.3	14.7935	18.3051	0		18.3622	3.46393	18.3622	8.40584		18	1.27195	18	1.21909													5.77544	10.2598	5.77544	8.32892
								18.6	27.4789	18.5593	2.08602		18.6173	8.37386	18.6173	0		18.25	0.799937	18.25	0.039058													5.85565	7.01294	5.85565	7.05293
								18.8	46.6437	18.8136	1.6809		18.8723	6.55733	18.8723	0		18.5	1.54433	18.5	0													5.93587	13.2084	5.93587	13.8151
								19.1	46.3513	19.0678	0.201485		19.1273	6.2056	19.1273	2.70742		18.75	0.809227	18.75	0													6.01608	19.87	6.01608	27.1449
								19.3	34.72	19.322	0		19.3823	4.59408	19.3823	0.858226		19	1.42982	19	0													6.09629	20.8735	6.09629	31.3803
								19.6	27.4341	19.5763	0		19.6374	4.68103	19.6374	0		19.25	0.992018	19.25	1.00391													6.17651	26.7881	6.17651	56.6696
								19.8	20.0788	19.8305	0		19.8924	4.46347	19.8924	0		19.5	1.05656	19.5	1.39683													6.25672	35.8417	6.25672	64.2561
								20.1	21.6857	20.0847	0.075264		20.1474	9.76367	20.1474	0		19.75	0.840942	19.75	0.081123													6.33694	30.9353	6.33694	61.0913
								20.3	29.6141	20.339	0		20.4025	9.17034	20.4025	23.7466		20	1.47608	20	0.133243													6.41715	20.6805	6.41715	44.0161
								20.6	32.0502	20.5932	0		20.6575	7.52571	20.6575	20.7146		20.25	1.37168	20.25	0.492367													6.49737	15.4524	6.49737	24.273
								20.8	25.7684	20.8475	0		20.9125	8.84652	20.9125	0		20.5	1.23084	20.5	1.10072													6.57758	9.31479	6.57758	11.5601
								21.1	10.5034	21.1017	0		21.1676	10.711	21.1676	3.99652		20.75	1.17119	20.75	11.0559													6.6578	7.70491	6.6578	9.18723
								21.4	5.41887	21.3559	0		21.4226	17.4702	21.4226	0.548691		21	5.13419	21	62.9842													6.73801	7.17035	6.73801	10.7927
								21.6	8.03646	21.6102	0		21.6776	16.3897	21.6776	5.97282		21.25	12.9944	21.25	84.3653													6.81822	7.24012	6.81822	5.80031
								21.9	10.5402	21.8644	0		21.9327	13.7516	21.9327	7.58694		21.5	18.1299	21.5	59.692													6.89844	6.93381	6.89844	4.16065
								22.1	8.23975	22.1186	0		22.1877	8.20436	22.1877	13.2671		21.75	13.0348	21.75	43.723													6.97865	6.24997	6.97865	4.28953
								22.4	5.14218	22.3729	0		22.4427	5.97033	22.4427	7.67782		22	10.3941	22	23.9657													7.05887	7.32219	7.05887	0.884762
								22.6	4.35068	22.6271	0		22.6977	3.12263	22.6977	0.734721		22.25	6.8282	22.25	14.2364													7.13908	7.88354	7.13908	2.85147
								22.9	4.01822	22.8814	0		22.9528	8.04302	22.9528	20.2923		22.5	3.7619	22.5	6.37304													7.2193	9.85766	7.2193	2.56996
								23.1	2.39023	23.1356	0.822658		23.2078	6.13685	23.2078	48.3355		22.75	1.3936	22.75	2.23939													7.29951	6.06108	7.29951	1.58979
								23.4	1.46203	23.3898	0.565159		23.4628	5.21578	23.4628	81.7911		23	4.74141	23	8.09386													7.37973	6.2982	7.37973	0.182599
								23.6	1.9083	23.6441	0		23.7179	5.73083	23.7179	92.0372		23.25	2.62399	23.25	5.33625													7.45994	5.02361	7.45994	1.38108
								23.9	1.88825	23.8983	0		23.9729	5.14586	23.9729	86.4268		23.5	2.20007	23.5	3.70221													7.54016	4.99779	7.54016	0.316636
								24.2	1.21454	24.1526	0		24.2279	4.57439	24.2279	93.6747		23.75	1.47633	23.75	2.05736													7.62037	6.57832	7.62037	1.24631
								24.4	1.23151	24.4068	0		24.483	2.44871	24.483	98.2493		24	0.903374	24	0.309413													7.70058	6.62328	7.70058	0.484339
								24.7	1.35015	24.661	0		24.738	2.26059	24.738	76.458		24.25	0.827587	24.25	0													7.7808	7.97983	7.7808	1.32968
								24.9	1.49807	24.9153	0		24.993	2.94197	24.993	46.445		24.5	0.798115	24.5	0													7.86101	6.5347	7.86101	1.5803
								25.2	2.39865	25.1695	0		25.2481	4.92902	25.2481	40.6545		24.75	0.784314	24.75	0													7.94123	5.40056	7.94123	2.93239
								25.4	1.43192	25.4237	0		25.5031	4.22606	25.5031	16.9057		25	0.784314	25	1.13994													8.02144	5.5704	8.02144	0.991469
								25.7	1.1813	25.678	0		25.7581	2.69425	25.7581	5.94743		25.25	0.784314	25.25	0.20947													8.10166	6.68986	8.10166	1.39112
								25.9	1.19293	25.9322	0		26.0131	2.26059	26.0131	15.6496		25.5	1.11776	25.5	0													8.18187	6.79022	8.18187	2.33345
								26.2	1.1813	26.1864	0		26.2682	2.84858	26.2682	8.94856		25.75	0.826293	25.75	0													8.26209	6.5529	8.26209	1.60894
								26.4	1.1813	26.4407	0		26.5232	2.29556	26.5232	0		26	1.04218	26	0													8.3423	8.16962	8.3423	1.38315
								26.7	1.1813	26.6949	0		26.7782	2.64735	26.7782	0		26.25	1.37207	26.25	0													8.42251	6.70308	8.42251	3.29337
								26.9	1.1813	26.9492	0		27.0333	2.36201	27.0333	0		26.5	0.970341	26.5	0													8.50273	6.48488	8.50273	2.92125
								27.2	1.1813	27.2034	0		27.2883	2.26059	27.2883	0		26.75	0.788978	26.75	0													8.58294	4.40285	8.58294	1.67131
								27.5	1.1813	27.4576	0		27.5433	2.26059	27.5433	0		27	0.784314	27	0													8.66316	5.92885	8.66316	1.66757
								27.7	1.1813	27.7119	0		27.7984	2.26059	27.7984	0		27.25	1.02289	27.25	0													8.74337	5.31809	8.74337	1.33002
								28	1.1813	27.9661	0		28.0534	2.26059	28.0534	0		27.5	0.818207	27.5	0													8.82358	4.86219	8.82358	4.48999
								28.2	1.1813	28.2203	0		28.3084	2.26059	28.3084	0		27.75	0.784314	27.75	0													8.9038	6.35945	8.9038	2.54431
								28.5	1.1813	28.4746	0		28.5635	2.26059	28.5635	0		28	0.784314	28	0													8.98401	6.73837	8.98401	1.58224
								28.7	1.1813	28.7288	0		28.8185	2.26059	28.8185	0		28.25	0.784314	28.25	0													9.06423	5.6087	9.06423	1.47893
								29	1.1813	28.983	0		29.0735	2.26059	29.0735	0		28.5	0.784314	28.5	0													9.14444	5.0734	9.14444	2.07475
								29.2	1.1813	29.2373	0		29.3285	2.26059	29.3285	0		28.75	0.784314	28.75	0													9.22466	5.72942	9.22466	2.74355
								29.5	1.1813	29.4915	0		29.5836	2.26059	29.5836	0		29	0.784314	29	0													9.30487	5.28164	9.30487	3.01283
								29.7	1.1813	29.7458	0		29.8386	2.26059	29.8386	0		29.25	0.784314	29.25	0													9.38509	4.41888	9.38509	3.29442
								30	1.1813	30	0		30.0936	2.26059	30.0936	0		29.5	0.784314	29.5	0													9.4653	5.00825	9.4653	2.69596
								0	0	0	0		0	0	0	0		29.75	0.784314	29.75	0													9.54551	4.50226	9.54551	2.42867
								0	0	0	0		0	0	0	0		30	0.864529	30	0													9.62573	5.03455	9.62573	1.60111
																																		9.70594	4.89945	9.70594	1.76041
																																		9.78616	4.61269	9.78616	2.5548
																																		9.86637	5.38627	9.86637	1.61386
																																		9.94659	5.83312	9.94659	1.61386
																																		10.0268	5.1272	10.0268	1.61386
																																		10.107	7.99494	10.107	1.86219
																																		10.1872	9.84552	10.1872	0.851515
																																		10.2674	4.5168	10.2674	0.090974
																																		10.3477	4.93998	10.3477	1.59174
																																		10.4279	5.63668	10.4279	0.694882
																																		10.5081	6.56388	10.5081	0.544731
																																		10.5883	5.07285	10.5883	0.058203
																																		10.6685	5.22774	10.6685	1.83436
																																		10.7487	5.91528	10.7487	1.86143
																																		10.8289	4.56983	10.8289	1.0956
																																		10.9092	3.86995	10.9092	1.47002
																																		10.9894	5.16647	10.9894	1.50378
																																		11.0696	5.96874	11.0696	0.758532
																																		11.1498	5.46662	11.1498	0.751648
																																		11.23	5.54967	11.23	1.19938
																																		11.3102	6.08912	11.3102	0.057933
																																		11.3904	5.35134	11.3904	1.16393
																																		11.4707	5.7818	11.4707	2.105
																																		11.5509	5.21635	11.5509	1.8884
																																		11.6311	5.52425	11.6311	2.97918
																																		11.7113	4.85133	11.7113	1.52178
																																		11.7915	5.39186	11.7915	0.413574
																																		11.8717	4.03736	11.8717	4.83317
																																		11.9519	6.77186	11.9519	0.980786
																																		12.0322	5.03777	12.0322	3.926
																																		12.1124	6.40611	12.1124	0.867637
																																		12.1926	6.93483	12.1926	0.803037
																																		12.2728	7.34511	12.2728	2.30234
																																		12.353	7.6486	12.353	3.08223
																																		12.4332	6.35935	12.4332	3.29568
																																		12.5134	5.44462	12.5134	1.15448
																																		12.5937	4.79879	12.5937	1.11297
																																		12.6739	5.29735	12.6739	1.61386
																																		12.7541	6.31348	12.7541	1.09122
																																		12.8343	5.37105	12.8343	2.3027
																																		12.9145	5.06308	12.9145	3.7543
																																		12.9947	4.68247	12.9947	3.98596
																																		13.0749	4.29937	13.0749	0.936985
																																		13.1552	4.53939	13.1552	3.79722
																																		13.2354	4.09331	13.2354	1.12579
																																		13.3156	2.56813	13.3156	1.61177
																																		13.3958	3.76033	13.3958	1.07681
																																		13.476	4.01259	13.476	2.08542
																																		13.5562	5.47628	13.5562	1.65982
																																		13.6364	5.0373	13.6364	1.10879
																																		13.7167	3.87294	13.7167	0.587391
																																		13.7969	3.26893	13.7969	1.17913
																																		13.8771	3.72345	13.8771	2.74229
																																		13.9573	4.55695	13.9573	1.13856
																																		14.0375	4.84159	14.0375	0.891883
																																		14.1177	4.03977	14.1177	2.49074
																																		14.198	2.93287	14.198	2.4347
																																		14.2782	3.18632	14.2782	1.61386
																																		14.3584	3.57287	14.3584	1.12651
																																		14.4386	3.66647	14.4386	0.877488
																																		14.5188	3.89669	14.5188	2.19222
																																		14.599	3.84596	14.599	3.39129
																																		14.6792	3.21058	14.6792	2.09429
																																		14.7595	3.12469	14.7595	5.35078
																																		14.8397	2.60056	14.8397	2.74597
																																		14.9199	3.23698	14.9199	0.019868
																																		15.0001	3.8592	15.0001	0.305439
																																		15.0803	2.93114	15.0803	1.29402
																																		15.1605	2.92939	15.1605	5.08739
																																		15.2407	5.89236	15.2407	2.27492
																																		15.321	4.40634	15.321	2.64343
																																		15.4012	6.43877	15.4012	2.3534
																																		15.4814	5.5864	15.4814	2.02748
																																		15.5616	6.51997	15.5616	0.697986
																																		15.6418	6.52891	15.6418	2.27211
																																		15.722	7.03363	15.722	1.49311
																																		15.8022	7.92401	15.8022	0.168812
																																		15.8825	5.9833	15.8825	2.63229
																																		15.9627	6.01966	15.9627	1.0028
																																		16.0429	4.43244	16.0429	0.486773
																																		16.1231	7.19763	16.1231	2.01421
																																		16.2033	6.4874	16.2033	1.51981
																																		16.2835	4.80057	16.2835	0.739527
																																		16.3637	9.56936	16.3637	4.21848
																																		16.444	8.18873	16.444	2.26278
																																		16.5242	12.9047	16.5242	3.20433
																																		16.6044	25.5405	16.6044	5.47808
																																		16.6846	38.1459	16.6846	2.48136
																																		16.7648	32.7691	16.7648	4.75004
																																		16.845	39.3289	16.845	10.5884
																																		16.9252	36.7463	16.9252	14.2927
																																		17.0055	30.8315	17.0055	17.9462
																																		17.0857	23.9174	17.0857	24.141
																																		17.1659	22.7519	17.1659	34.351
																																		17.2461	23.5559	17.2461	35.76
																																		17.3263	23.7766	17.3263	26.7173
																																		17.4065	18.4702	17.4065	16.9523
																																		17.4867	11.5527	17.4867	16.84
																																		17.567	8.7519	17.567	11.7433
																																		17.6472	8.51947	17.6472	4.47436
																																		17.7274	6.82719	17.7274	0.069626
																																		17.8076	6.71016	17.8076	0.364464
																																		17.8878	7.47468	17.8878	1.33594
																																		17.968	8.34027	17.968	1.24425
																																		18.0482	13.9796	18.0482	1.61386
																																		18.1285	10.4029	18.1285	1.61386
																																		18.2087	17.019	18.2087	1.34724
																																		18.2889	12.0665	18.2889	2.6729
																																		18.3691	10.8887	18.3691	1.82624
																																		18.4493	9.30852	18.4493	1.25377
																																		18.5295	6.46016	18.5295	1.61386
																																		18.6097	7.41323	18.6097	0.942576
																																		18.69	6.90524	18.69	0.450001
																																		18.7702	6.51084	18.7702	0.863795
																																		18.8504	7.88803	18.8504	0.578955
																																		18.9306	8.36479	18.9306	0.250224
																																		19.0108	7.49451	19.0108	0.719038
																																		19.091	8.78507	19.091	0.932089
																																		19.1712	11.0368	19.1712	0.976728
																																		19.2515	11.2389	19.2515	1.54861
																																		19.3317	9.78333	19.3317	1.61532
																																		19.4119	8.38777	19.4119	3.68083
																																		19.4921	7.52767	19.4921	4.52109
																																		19.5723	11.1807	19.5723	4.83793
																																		19.6525	9.05442	19.6525	4.00075
																																		19.7327	9.96253	19.7327	3.24786
																																		19.813	7.61095	19.813	2.87678
																																		19.8932	9.68799	19.8932	1.76916
																																		19.9734	9.60727	19.9734	2.62639
																																		20.0536	10.7466	20.0536	1.07496
																																		20.1338	8.46021	20.1338	1.31848
																																		20.214	6.06884	20.214	0.654223
																																		20.2942	5.41998	20.2942	1.52689
																																		20.3745	5.51832	20.3745	0.901893
																																		20.4547	6.30904	20.4547	2.19345
																																		20.5349	7.9856	20.5349	4.32889
																																		20.6151	9.7669	20.6151	2.1017
																																		20.6953	7.90945	20.6953	2.73794
																																		20.7755	6.85711	20.7755	1.61386
																																		20.8557	8.0607	20.8557	1.32503
																																		20.936	10.7046	20.936	0.409959
																																		21.0162	6.4083	21.0162	3.23713
																																		21.0964	7.47084	21.0964	4.21436
																																		21.1766	12.7359	21.1766	2.74431
																																		21.2568	17.2792	21.2568	3.21867
																																		21.337	21.7893	21.337	2.19596
																																		21.4172	21.104	21.4172	3.86694
																																		21.4975	25.7562	21.4975	6.83861
																																		21.5777	21.6982	21.5777	3.54155
																																		21.6579	18.4216	21.6579	3.5324
																																		21.7381	16.0817	21.7381	5.4428
																																		21.8183	11.4053	21.8183	7.24414
																																		21.8985	10.5473	21.8985	6.96684
																																		21.9787	10.0617	21.9787	4.648
																																		22.059	9.93344	22.059	5.80743
																																		22.1392	11.3801	22.1392	10.9777
																																		22.2194	14.5743	22.2194	9.55157
																																		22.2996	18.2631	22.2996	10.7388
																																		22.3798	17.2714	22.3798	12.6051
																																		22.46	17.1118	22.46	7.55387
																																		22.5403	12.1752	22.5403	11.9247
																																		22.6205	15.2422	22.6205	8.91726
																																		22.7007	11.7643	22.7007	8.62725
																																		22.7809	13.7048	22.7809	6.78123
																																		22.8611	12.8936	22.8611	7.20866
																																		22.9413	13.9372	22.9413	9.06649
																																		23.0215	16.6361	23.0215	5.56115
																																		23.1018	24.3987	23.1018	6.43116
																																		23.182	30.7333	23.182	8.51777
																																		23.2622	52.263	23.2622	18.2649
																																		23.3424	70.5065	23.3424	31.291
																																		23.4226	85.0154	23.4226	58.1869
																																		23.5028	100	23.5028	76.8515
																																		23.583	87.4137	23.583	84.7116
																																		23.6633	65.9123	23.6633	83.0754
																																		23.7435	44.0753	23.7435	72.3123
																																		23.8237	25.9641	23.8237	72.1468
																																		23.9039	19.7333	23.9039	54.3079
																																		23.9841	19.9267	23.9841	46.5884
																																		24.0643	13.6948	24.0643	39.8429
																																		24.1445	10.2028	24.1445	22.8147
																																		24.2248	8.87905	24.2248	9.93437
																																		24.305	9.47382	24.305	5.29293
																																		24.3852	6.74893	24.3852	6.74769
																																		24.4654	7.2314	24.4654	8.15497
																																		24.5456	7.72448	24.5456	3.53063
																																		24.6258	6.26293	24.6258	1.59523
																																		24.706	4.56902	24.706	3.65951
																																		24.7863	6.31623	24.7863	2.13238
																																		24.8665	7.51808	24.8665	2.24321
																																		24.9467	5.47874	24.9467	2.37372
																																		25.0269	3.74435	25.0269	2.07776
																																		25.1071	5.4515	25.1071	3.104
																																		25.1873	5.50359	25.1873	3.56022
																																		25.2675	4.88203	25.2675	0.775203
																																		25.3478	5.12047	25.3478	2.40745
																																		25.428	9.96886	25.428	1.57742
																																		25.5082	9.88185	25.5082	0.853624
																																		25.5884	8.80435	25.5884	3.08838
																																		25.6686	6.31822	25.6686	3.12838
																																		25.7488	6.54807	25.7488	1.76963
																																		25.829	7.69036	25.829	1.64261
																																		25.9093	6.195	25.9093	2.70076
																																		25.9895	8.97096	25.9895	0.655866
																																		26.0697	7.1604	26.0697	2.33295
																																		26.1499	9.53467	26.1499	1.2147
																																		26.2301	8.42012	26.2301	0.138845
																																		26.3103	8.49188	26.3103	1.65784
																																		26.3905	9.53472	26.3905	2.52814
																																		26.4708	7.2081	26.4708	0.746762
																																		26.551	7.7789	26.551	1.06256
																																		26.6312	7.71574	26.6312	1.33946
																																		26.7114	5.3609	26.7114	2.8921
																																		26.7916	5.69421	26.7916	5.27973
																																		26.8718	10.4987	26.8718	4.8099
																																		26.952	13.7651	26.952	3.01639
																																		27.0323	12.4914	27.0323	6.92919
																																		27.1125	11.2694	27.1125	4.01221
																																		27.1927	9.25313	27.1927	4.23177
																																		27.2729	7.42936	27.2729	1.69477
																																		27.3531	7.46044	27.3531	5.62173
																																		27.4333	4.83528	27.4333	3.12557
																																		27.5135	6.89791	27.5135	3.67725
																																		27.5938	8.2669	27.5938	1.11791
																																		27.674	7.00157	27.674	4.88319
																																		27.7542	7.04824	27.7542	3.51738
																																		27.8344	7.54036	27.8344	0.553599
																																		27.9146	6.31407	27.9146	2.76195
																																		27.9948	6.64707	27.9948	4.5321
																																		28.075	6.61315	28.075	3.21851
																																		28.1553	5.81486	28.1553	1.03918
																																		28.2355	4.69584	28.2355	0.217902
																																		28.3157	4.85599	28.3157	1.37813
																																		28.3959	6.07499	28.3959	0.361368
																																		28.4761	6.47351	28.4761	1.64605
																																		28.5563	4.96654	28.5563	2.14272
																																		28.6365	5.83253	28.6365	2.02157
																																		28.7168	4.54849	28.7168	3.36845
																																		28.797	7.05666	28.797	4.88417
																																		28.8772	5.8129	28.8772	7.05505
																																		28.9574	7.04879	28.9574	10.943
																																		29.0376	4.56748	29.0376	7.21593
																																		29.1178	5.46289	29.1178	4.58221
																																		29.198	7.16167	29.198	0.745059
																																		29.2783	5.6375	29.2783	0.36524
																																		29.3585	6.38843	29.3585	1.71538
																																		29.4387	7.89579	29.4387	3.13629
																																		29.5189	5.25346	29.5189	1.91805
																																		29.5991	4.87687	29.5991	0.781635
																																		29.6793	5.73334	29.6793	0.694631
																																		29.7595	5.65876	29.7595	1.11631
																																		29.8398	6.03517	29.8398	0.84057
																																		29.92	5.9523	29.92	0.560448
																																		30.0002	5.01951	30.0002	1.11822

## Sheet: Figure 6
	Figure 6b						Figure 6c								Figure 6j
	Sample	Total flux at the injection site (p s-1)					Sample		Total flux in each tissue ex vivo (p s-1)
	ecoLNPs	351000000	280000000	239000000	230000000		ecoLNPs	heart	4950	2430	17300	15500
	SM102	110000000	312000000	216000000	754000000			liver	52700	98500	119000	101000
								spleen	8570	8930	18300	20100
								lung	12100	13900	27200	30800
								kidney	14700	10100	48500	27000
								lymph node	24200	104000	4790000	1060000
							SM102	heart	10000	8480	27600	23100
								liver	61900	180000	1160000	904000
								spleen	116000	259000	3260000	2180000
								lung	32800	23400	163000	98200
								kidney	29000	43800	57000	43700
								lymph node	79600	4170000	2910000	4900000

## Sheet: Supplementary Figure 5
	Supplementary Figure 5a
	Formulation	1	2	3	4	5	6	7	8	9	10	11	12	13	14	15	16	17	18	19	20	21	22	23	24	25
	CF3-3N6-C12	22	28.3	18	22.1	21.9	18.1	18.1	22.1	28.4	22	18	22	28.1	28.4	22	28.3	18.1	28.1	18.1	22	22.1	22	22.2	22	22.2
	DOPE	33.1	42.4	36	44.2	32.8	36.2	27.1	22.1	28.4	22	36	43.9	28.1	28.4	43.9	14.1	45.1	28.1	36.2	22	44.2	33.1	33.3	33.1	22.1
	Cholesterol	44.1	28.3	45	33.2	43.7	45.3	54.2	55.3	42.6	54.9	45	32.9	42.2	42.6	32.9	56.5	36.1	42.2	45.3	54.9	33.2	44.1	44.4	44.1	55.3
	DMG-PEG2000	0.8	1.1	1	0.4	1.6	0.4	0.7	0.4	0.6	1.1	1	1.2	1.5	0.6	1.2	1.1	0.7	1.5	0.4	1.1	0.4	0.8	0.1	0.8	0.4
	Supplementary Figure 5b
	Formulation	1	2	3	4	5	6	7	8	9	10	11	12	13	14	15	16	17	18	19	20	21	22	23	24	25
	CF3-3N6-C12	18.1	15.3	18.1	15.3	18.1	22.2	22.1	18.1	15.4	18.1	18.1	22.2	18.1	15.3	18.1	22.1	18.1	15.4	22.1	18.1	15.3	18.1	18.1	22.1	18.1
	DOPE	27.2	23	18.1	30.7	18.1	22.2	22.1	36.2	30.7	27.2	18.1	22.2	18.1	38.4	27.2	11.1	36.3	30.7	22.1	36.2	30.7	27.2	36.3	33.2	27.2
	Cholesterol	54.4	61.4	63.5	53.7	63.4	55.4	55.3	45.3	53.7	54.3	63.5	55.4	63.4	46	54.4	66.4	45.4	53.7	55.3	45.3	53.7	54.4	45.4	44.3	54.4
	DMG-PEG2000	0.3	0.2	0.2	0.3	0.3	0.3	0.4	0.3	0.2	0.4	0.2	0.3	0.3	0.2	0.3	0.3	0.2	0.2	0.4	0.3	0.3	0.2	0.2	0.3	0.3
	Supplementary Figure 5c
	Formulation	1	2	3	4	5	6	7	8	9	10	11	12	13	14	15	16	17	18	19	20	21	22	23	24	25
	CF3-3N6-C12	18.1	15.3	18.1	15.3	18.1	22.2	22.1	18.1	15.4	18.1	18.1	22.2	18.1	15.3	18.1	22.1	18.1	15.4	22.1	18.1	15.3	18.1	18.1	22.1	18.1
	DOPE	27.2	23	18.1	30.7	18.1	22.2	22.1	36.2	30.7	27.2	18.1	22.2	18.1	38.4	27.2	11.1	36.3	30.7	22.1	36.2	30.7	27.2	36.3	33.2	27.2
	Cholesterol	54.4	61.4	63.5	53.7	63.4	55.4	55.3	45.3	53.7	54.3	63.5	55.4	63.4	46	54.4	66.4	45.4	53.7	55.3	45.3	53.7	54.4	45.4	44.3	54.4
	DMG-PEG2000	0.3	0.2	0.2	0.3	0.3	0.3	0.4	0.3	0.2	0.4	0.2	0.3	0.3	0.2	0.3	0.3	0.2	0.2	0.4	0.3	0.3	0.2	0.2	0.3	0.3

## Sheet: Supplementary Figure 6
	Supplementary Figure 6a												Supplementary Figure 6b												Supplementary Figure 6c
	CF3-3N6-C12:mRNA (wt:wt)	Luminescence intensity		DOPE:CF3-3N6-C12 (mole:mole)	Luminescence intensity		Chol:CF3-3N6-C12 (mole:mole)	Luminescence intensity		DMG-PEG2k:CF3-3N6-C12 (mole:mole)	Luminescence intensity		CF3-3N6-C12:mRNA (wt:wt)	Luminescence intensity		DOPE:CF3-3N6-C12 (mole:mole)	Luminescence intensity		Chol:CF3-3N6-C12 (mole:mole)	Luminescence intensity		DMG-PEG2k:CF3-3N6-C12 (mole:mole)	Luminescence intensity		CF3-3N6-C17:mRNA (wt:wt)	Luminescence intensity		DOPE:CF3-3N6-C17 (mole:mole)	Luminescence intensity		Chol:CF3-3N6-C17 (mole:mole)	Luminescence intensity		DMG-PEG2k:CF3-3N6-C17 (mole:mole)	Luminescence intensity
	2	2.31271e+06		0.5	1.71188e+06		1	990884		0.0025	1.79724e+06		2	1.33494e+06		0.5	2.17541e+06		2	-46961.3		0.01	1.92265e+06		2	3.01436e+06		0.5	1.17624e+06		2	2.69448e+06		0.01	2.5105e+06
	2.07956	2.2953e+06		0.509945	1.70691e+06		1.00994	986740		0.00284807	1.79061e+06		2.01989	1.35635e+06		0.509945	2.17403e+06		2.00994	-24861.9		0.0100497	1.92472e+06		2.01989	3.02044e+06		0.509945	1.17127e+06		2.00994	2.69171e+06		0.0100497	2.51215e+06
	2.15912	2.2779e+06		0.51989	1.70276e+06		1.01989	982597		0.00319613	1.78481e+06		2.03978	1.37707e+06		0.51989	2.17265e+06		2.01989	-2071.82		0.0100994	1.92749e+06		2.03978	3.02652e+06		0.51989	1.1663e+06		2.01989	2.6895e+06		0.0100994	2.51436e+06
	2.24088	2.2605e+06		0.53011	1.69779e+06		1.03011	978453		0.00355387	1.77818e+06		2.06022	1.3971e+06		0.53011	2.17058e+06		2.03011	20718.2		0.0101506	1.92956e+06		2.06022	3.0326e+06		0.53011	1.16133e+06		2.03011	2.68729e+06		0.0101506	2.51657e+06
	2.32044	2.24309e+06		0.540055	1.69365e+06		1.04006	974309		0.00390193	1.77155e+06		2.08011	1.41782e+06		0.540055	2.1692e+06		2.04006	42817.7		0.0102003	1.93163e+06		2.08011	3.03812e+06		0.540055	1.15691e+06		2.04006	2.68508e+06		0.0102003	2.51878e+06
	2.4	2.22569e+06		0.55	1.68867e+06		1.05	970994		0.00425	1.76575e+06		2.1	1.43785e+06		0.55	2.16713e+06		2.05	64917.1		0.01025	1.9337e+06		2.1	3.04365e+06		0.55	1.15249e+06		2.05	2.68287e+06		0.01025	2.52099e+06
	2.48177	2.20912e+06		0.560221	1.68453e+06		1.06022	966851		0.00460773	1.75912e+06		2.12044	1.45718e+06		0.560221	2.16575e+06		2.06022	87016.6		0.0103011	1.93646e+06		2.12044	3.04917e+06		0.560221	1.14807e+06		2.06022	2.68066e+06		0.0103011	2.52265e+06
	2.56133	2.19171e+06		0.570166	1.68039e+06		1.07017	963536		0.0049558	1.75331e+06		2.14033	1.47721e+06		0.570166	2.16436e+06		2.07017	109116		0.0103508	1.93854e+06		2.14033	3.05414e+06		0.570166	1.14365e+06		2.07017	2.67901e+06		0.0103508	2.52486e+06
	2.64309	2.17431e+06		0.580387	1.67541e+06		1.08039	959392		0.00531354	1.74669e+06		2.16077	1.49655e+06		0.580387	2.16229e+06		2.08039	131215		0.0104019	1.94061e+06		2.16077	3.05912e+06		0.580387	1.13978e+06		2.08039	2.6768e+06		0.0104019	2.52707e+06
	2.72265	2.15773e+06		0.590331	1.67127e+06		1.09033	956077		0.0056616	1.74088e+06		2.18066	1.51519e+06		0.590331	2.16091e+06		2.09033	152624		0.0104517	1.94268e+06		2.18066	3.06354e+06		0.590331	1.13591e+06		2.09033	2.67514e+06		0.0104517	2.52928e+06
	2.80221	2.14033e+06		0.600276	1.66713e+06		1.10028	952762		0.00600967	1.73425e+06		2.20055	1.53453e+06		0.600276	2.15884e+06		2.10028	174724		0.0105014	1.94475e+06		2.20055	3.06851e+06		0.600276	1.13204e+06		2.10028	2.67293e+06		0.0105014	2.53149e+06
	2.88398	2.12376e+06		0.610497	1.66215e+06		1.1105	949448		0.0063674	1.72845e+06		2.22099	1.55249e+06		0.610497	2.15746e+06		2.1105	196133		0.0105525	1.94682e+06		2.22099	3.07293e+06		0.610497	1.12818e+06		2.1105	2.67127e+06		0.0105525	2.5337e+06
	2.96354	2.10635e+06		0.620442	1.65801e+06		1.12044	946961		0.00671547	1.72182e+06		2.24088	1.57113e+06		0.620442	2.15539e+06		2.12044	217541		0.0106022	1.9489e+06		2.24088	3.0768e+06		0.620442	1.12486e+06		2.12044	2.66961e+06		0.0106022	2.53591e+06
	3.04309	2.08978e+06		0.630387	1.65387e+06		1.13039	943646		0.00706354	1.71602e+06		2.26077	1.58909e+06		0.630387	2.15401e+06		2.13039	238950		0.0106519	1.95097e+06		2.26077	3.08066e+06		0.630387	1.12155e+06		2.13039	2.66796e+06		0.0106519	2.53812e+06
	3.12486	2.0732e+06		0.640608	1.64972e+06		1.14061	941160		0.00742127	1.71022e+06		2.28122	1.60704e+06		0.640608	2.15193e+06		2.14061	259669		0.010703	1.95304e+06		2.28122	3.08453e+06		0.640608	1.11823e+06		2.14061	2.6663e+06		0.010703	2.54033e+06
	3.20442	2.05663e+06		0.650552	1.64558e+06		1.15055	937845		0.00776934	1.70442e+06		2.3011	1625000		0.650552	2.15055e+06		2.15055	281077		0.0107528	1.95511e+06		2.3011	3.0884e+06		0.650552	1.11492e+06		2.15055	2.66464e+06		0.0107528	2.54254e+06
	3.28619	2.04006e+06		0.660773	1.64144e+06		1.16077	935359		0.00812707	1.69779e+06		2.32155	1.64227e+06		0.660773	2.14848e+06		2.16077	301796		0.0108039	1.95718e+06		2.32155	3.09171e+06		0.660773	1.1116e+06		2.16077	2.66354e+06		0.0108039	2.54475e+06
	3.36575	2.02348e+06		0.670718	1.63646e+06		1.17072	932873		0.00847514	1.69199e+06		2.34144	1.65884e+06		0.670718	2.1471e+06		2.17072	322514		0.0108536	1.95925e+06		2.34144	3.09503e+06		0.670718	1.10884e+06		2.17072	2.66188e+06		0.0108536	2.54696e+06
	3.4453	2.00691e+06		0.680663	1.63232e+06		1.18066	930387		0.0088232	1.68619e+06		2.36133	1.6761e+06		0.680663	2.14503e+06		2.18066	343923		0.0109033	1.96133e+06		2.36133	3.09834e+06		0.680663	1.10608e+06		2.18066	2.66077e+06		0.0109033	2.54917e+06
	3.52707	1.99033e+06		0.690884	1.62818e+06		1.19088	927901		0.00918094	1.68039e+06		2.38177	1.69268e+06		0.690884	2.14365e+06		2.19088	363950		0.0109544	1.9634e+06		2.38177	3.10166e+06		0.690884	1.10331e+06		2.19088	2.65912e+06		0.0109544	2.55138e+06
	3.60663	1.97376e+06		0.700829	1.62403e+06		1.20083	925414		0.00952901	1.67459e+06		2.40166	1.70925e+06		0.700829	2.14157e+06		2.20083	384669		0.0110041	1.96547e+06		2.40166	3.10442e+06		0.700829	1.1011e+06		2.20083	2.65801e+06		0.0110041	2.55359e+06
	3.6884	1.95718e+06		0.71105	1.61989e+06		1.21105	923757		0.00988674	1.66878e+06		2.4221	1.72514e+06		0.71105	2.14019e+06		2.21105	405387		0.0110552	1.96685e+06		2.4221	3.10663e+06		0.71105	1.09834e+06		2.21105	2.65691e+06		0.0110552	2.5558e+06
	3.76796	1.94144e+06		0.720994	1.61657e+06		1.22099	921271		0.0102348	1.66298e+06		2.44199	1.74102e+06		0.720994	2.13812e+06		2.22099	425414		0.011105	1.96892e+06		2.44199	3.10939e+06		0.720994	1.09613e+06		2.22099	2.6558e+06		0.011105	2.55801e+06
	3.84751	1.92486e+06		0.730939	1.61243e+06		1.23094	919613		0.0105829	1.65718e+06		2.46188	1.75691e+06		0.730939	2.13605e+06		2.23094	445442		0.0111547	1.97099e+06		2.46188	3.1116e+06		0.730939	1.09448e+06		2.23094	2.6547e+06		0.0111547	2.56022e+06
	3.92928	1.90829e+06		0.74116	1.60829e+06		1.24116	917127		0.0109406	1.65138e+06		2.48232	1.7721e+06		0.74116	2.13467e+06		2.24116	465470		0.0112058	1.97307e+06		2.48232	3.11381e+06		0.74116	1.09227e+06		2.24116	2.65359e+06		0.0112058	2.56243e+06
	4.00884	1.89254e+06		0.751105	1.60414e+06		1.2511	915470		0.0112887	1.64558e+06		2.50221	1.78729e+06		0.751105	2.1326e+06		2.2511	485497		0.0112555	1.97445e+06		2.50221	3.11547e+06		0.751105	1.09061e+06		2.2511	2.65304e+06		0.0112555	2.56464e+06
	4.0884	1.8768e+06		0.76105	1600000		1.26105	913812		0.0116367	1.63978e+06		2.5221	1.80249e+06		0.76105	2.13122e+06		2.26105	505525		0.0113052	1.97652e+06		2.5221	3.11713e+06		0.76105	1.0884e+06		2.26105	2.65193e+06		0.0113052	2.56685e+06
	4.17017	1.86022e+06		0.771271	1.59586e+06		1.27127	912155		0.0119945	1.63398e+06		2.54254	1.81699e+06		0.771271	2.12914e+06		2.27127	525552		0.0113564	1.97859e+06		2.54254	3.11878e+06		0.771271	1.08729e+06		2.27127	2.65138e+06		0.0113564	2.56906e+06
	4.24972	1.84448e+06		0.781215	1.59254e+06		1.28122	911326		0.0123425	1.62818e+06		2.56243	1.83149e+06		0.781215	2.12707e+06		2.28122	544890		0.0114061	1.98066e+06		2.56243	3.11989e+06		0.781215	1.08564e+06		2.28122	2.65028e+06		0.0114061	2.57127e+06
	4.33149	1.82873e+06		0.791436	1.5884e+06		1.29144	909669		0.0127003	1.6232e+06		2.58287	1.84599e+06		0.791436	2.12569e+06		2.29144	564227		0.0114572	1.98204e+06		2.58287	3.12099e+06		0.791436	1.08398e+06		2.29144	2.64972e+06		0.0114572	2.57403e+06
	4.41105	1.81298e+06		0.801381	1.58425e+06		1.30138	908840		0.0130483	1.6174e+06		2.60276	1.85981e+06		0.801381	2.12362e+06		2.30138	583564		0.0115069	1.98412e+06		2.60276	3.1221e+06		0.801381	1.08287e+06		2.30138	2.64917e+06		0.0115069	2.57624e+06
	4.49061	1.79724e+06		0.811326	1.58094e+06		1.31133	907182		0.0133964	1.6116e+06		2.62265	1.87362e+06		0.811326	2.12224e+06		2.31133	602901		0.0115566	1.9855e+06		2.62265	3.1232e+06		0.811326	1.08177e+06		2.31133	2.64862e+06		0.0115566	2.57845e+06
	4.57238	1.78149e+06		0.821547	1.5768e+06		1.32155	906354		0.0137541	1.6058e+06		2.64309	1.88674e+06		0.821547	2.12017e+06		2.32155	622238		0.0116077	1.98757e+06		2.64309	3.12376e+06		0.821547	1.08122e+06		2.32155	2.64807e+06		0.0116077	2.58066e+06
	4.65193	1.76575e+06		0.831492	1.57265e+06		1.33149	905525		0.0141022	1.60083e+06		2.66298	1.90055e+06		0.831492	2.11809e+06		2.33149	641575		0.0116575	1.98964e+06		2.66298	3.12431e+06		0.831492	1.08011e+06		2.33149	2.64751e+06		0.0116575	2.58287e+06
	4.73149	1750000		0.841436	1.56934e+06		1.34144	904696		0.0144503	1.59503e+06		2.68287	1.91298e+06		0.841436	2.11671e+06		2.34144	660221		0.0117072	1.99102e+06		2.68287	3.12431e+06		0.841436	1.07956e+06		2.34144	2.64751e+06		0.0117072	2.58564e+06
	4.81326	1.73508e+06		0.851657	1.56519e+06		1.35166	903867		0.014808	1.59006e+06		2.70331	1.9261e+06		0.851657	2.11464e+06		2.35166	678867		0.0117583	1.99309e+06		2.70331	3.12486e+06		0.851657	1.07901e+06		2.35166	2.64696e+06		0.0117583	2.58785e+06
	4.89282	1.71934e+06		0.861602	1.56188e+06		1.3616	903039		0.0151561	1.58425e+06		2.7232	1.93854e+06		0.861602	2.11257e+06		2.3616	697514		0.011808	1.99448e+06		2.7232	3.12431e+06		0.861602	1.07845e+06		2.3616	2.64641e+06		0.011808	2.59006e+06
	4.97459	1.70359e+06		0.871823	1.55773e+06		1.37182	903039		0.0155138	1.57928e+06		2.74365	1.95097e+06		0.871823	2.1105e+06		2.37182	716160		0.0118591	1.99655e+06		2.74365	3.12431e+06		0.871823	1.07845e+06		2.37182	2.64641e+06		0.0118591	2.59227e+06
	5.05414	1.68867e+06		0.881768	1.55442e+06		1.38177	902210		0.0158619	1.57348e+06		2.76354	1.96271e+06		0.881768	2.10912e+06		2.38177	734807		0.0119088	1.99793e+06		2.76354	3.12376e+06		0.881768	1.0779e+06		2.38177	2.64641e+06		0.0119088	2.59503e+06
	5.1337	1.67376e+06		0.891713	1.55028e+06		1.39171	902210		0.0162099	1.56851e+06		2.78343	1.97445e+06		0.891713	2.10704e+06		2.39171	753453		0.0119586	1.99931e+06		2.78343	3.1232e+06		0.891713	1.0779e+06		2.39171	2.64641e+06		0.0119586	2.59724e+06
	5.21547	1.65801e+06		0.901934	1.54696e+06		1.40193	902210		0.0165677	1.56271e+06		2.80387	1.98619e+06		0.901934	2.10497e+06		2.40193	771409		0.0120097	2.00138e+06		2.80387	3.12265e+06		0.901934	1.0779e+06		2.40193	2.64641e+06		0.0120097	2.59945e+06
	5.29503	1.64309e+06		0.911878	1.54365e+06		1.41188	902210		0.0169157	1.55773e+06		2.82376	1.99793e+06		0.911878	2.10359e+06		2.41188	789365		0.0120594	2.00276e+06		2.82376	3.12155e+06		0.911878	1.07845e+06		2.41188	2.64641e+06		0.0120594	2.60166e+06
	5.3768	1.62818e+06		0.922099	1.5395e+06		1.4221	902210		0.0172735	1.55276e+06		2.8442	2.00898e+06		0.922099	2.10152e+06		2.4221	808011		0.0121105	2.00414e+06		2.8442	3.12044e+06		0.922099	1.07845e+06		2.4221	2.64641e+06		0.0121105	2.60442e+06
	5.45635	1.61326e+06		0.932044	1.53619e+06		1.43204	902210		0.0176215	1.54779e+06		2.86409	2.01934e+06		0.932044	2.09945e+06		2.43204	825967		0.0121602	2.00622e+06		2.86409	3.11934e+06		0.932044	1.07901e+06		2.43204	2.64641e+06		0.0121602	2.60663e+06
	5.53591	1.59834e+06		0.941989	1.53287e+06		1.44199	902210		0.0179696	1.54199e+06		2.88398	2.03039e+06		0.941989	2.09738e+06		2.44199	843232		0.0122099	2.0076e+06		2.88398	3.11768e+06		0.941989	1.07956e+06		2.44199	2.64696e+06		0.0122099	2.60939e+06
	5.61768	1.58343e+06		0.95221	1.52956e+06		1.45221	903039		0.0183273	1.53702e+06		2.90442	2.04075e+06		0.95221	2.0953e+06		2.45221	861188		0.012261	2.00898e+06		2.90442	3.11602e+06		0.95221	1.08066e+06		2.45221	2.64696e+06		0.012261	2.6116e+06
	5.69724	1.56851e+06		0.962155	1.52541e+06		1.46215	903039		0.0186754	1.53204e+06		2.92431	2.05041e+06		0.962155	2.09392e+06		2.46215	878453		0.0123108	2.01105e+06		2.92431	3.11381e+06		0.962155	1.08122e+06		2.46215	2.64751e+06		0.0123108	2.61381e+06
	5.7768	1.55359e+06		0.972099	1.5221e+06		1.4721	903867		0.0190235	1.52707e+06		2.9442	2.06077e+06		0.972099	2.09185e+06		2.4721	896409		0.0123605	2.01243e+06		2.9442	3.11215e+06		0.972099	1.08232e+06		2.4721	2.64807e+06		0.0123605	2.61657e+06
	5.85856	1.53867e+06		0.98232	1.51878e+06		1.48232	903867		0.0193812	1.5221e+06		2.96464	2.06975e+06		0.98232	2.08978e+06		2.48232	913674		0.0124116	2.01381e+06		2.96464	3.10994e+06		0.98232	1.08343e+06		2.48232	2.64862e+06		0.0124116	2.61878e+06
	5.93812	1.52376e+06		0.992265	1.51547e+06		1.49227	904696		0.0197293	1.51713e+06		2.98453	2.07942e+06		0.992265	2.08771e+06		2.49227	930939		0.0124613	2.01519e+06		2.98453	3.10773e+06		0.992265	1.08508e+06		2.49227	2.64862e+06		0.0124613	2.62155e+06
	6.01989	1.50967e+06		1.00249	1.51215e+06		1.50249	905525		0.020087	1.51215e+06		3.00497	2.0884e+06		1.00249	2.08564e+06		2.50249	948204		0.0125124	2.01657e+06		3.00497	3.10497e+06		1.00249	1.08619e+06		2.50249	2.64972e+06		0.0125124	2.62376e+06
	6.09945	1.49475e+06		1.01243	1.50884e+06		1.51243	907182		0.0204351	1.50718e+06		3.02486	2.09738e+06		1.01243	2.08356e+06		2.51243	964779		0.0125622	2.01865e+06		3.02486	3.10221e+06		1.01243	1.08785e+06		2.51243	2.65028e+06		0.0125622	2.62597e+06
	6.17901	1.48066e+06		1.02238	1.50552e+06		1.52238	908011		0.0207831	1.50221e+06		3.04475	2.10635e+06		1.02238	2.08218e+06		2.52238	982044		0.0126119	2.02003e+06		3.04475	3.09945e+06		1.02238	1.0895e+06		2.52238	2.65083e+06		0.0126119	2.62873e+06
	6.26077	1.46575e+06		1.0326	1.50221e+06		1.5326	908840		0.0211409	1.49724e+06		3.06519	2.11464e+06		1.0326	2.08011e+06		2.5326	998619		0.012663	2.02141e+06		3.06519	3.09613e+06		1.0326	1.09116e+06		2.5326	2.65138e+06		0.012663	2.63094e+06
	6.34033	1.45166e+06		1.04254	1.4989e+06		1.54254	910497		0.021489	1.49227e+06		3.08508	2.12293e+06		1.04254	2.07804e+06		2.54254	1.01519e+06		0.0127127	2.02279e+06		3.08508	3.09282e+06		1.04254	1.09337e+06		2.54254	2.65249e+06		0.0127127	2.6337e+06
	6.4221	1.43757e+06		1.05276	1.49558e+06		1.55276	912155		0.0218467	1.48729e+06		3.10552	2.13052e+06		1.05276	2.07597e+06		2.55276	1.03177e+06		0.0127638	2.02417e+06		3.10552	3.0895e+06		1.05276	1.09503e+06		2.55276	2.65359e+06		0.0127638	2.63646e+06
	6.50166	1.42265e+06		1.06271	1.49227e+06		1.56271	912983		0.0221948	1.48232e+06		3.12541	2.13812e+06		1.06271	2.0739e+06		2.56271	1.04834e+06		0.0128135	2.02555e+06		3.12541	3.08564e+06		1.06271	1.09724e+06		2.56271	2.65414e+06		0.0128135	2.63867e+06
	6.58122	1.40856e+06		1.07265	1.48895e+06		1.57265	914641		0.0225428	1.47735e+06		3.1453	2.14572e+06		1.07265	2.07182e+06		2.57265	1.06492e+06		0.0128633	2.02693e+06		3.1453	3.08177e+06		1.07265	1100000		2.57265	2.65525e+06		0.0128633	2.64144e+06
	6.66298	1.39448e+06		1.08287	1.48646e+06		1.58287	916298		0.0229006	1.4732e+06		3.16575	2.15331e+06		1.08287	2.06975e+06		2.58287	1.0808e+06		0.0129144	2.02831e+06		3.16575	3.0779e+06		1.08287	1.10221e+06		2.58287	2.65635e+06		0.0129144	2.64365e+06
	6.74254	1.38039e+06		1.09282	1.48315e+06		1.59282	918785		0.0232486	1.46823e+06		3.18564	2.16022e+06		1.09282	2.06768e+06		2.59282	1.09738e+06		0.0129641	2.0297e+06		3.18564	3.07403e+06		1.09282	1.10497e+06		2.59282	2.65746e+06		0.0129641	2.64641e+06
	6.8221	1.3663e+06		1.10276	1.47983e+06		1.60276	920442		0.0235967	1.46326e+06		3.20552	2.16644e+06		1.10276	2.06561e+06		2.60276	1.11326e+06		0.0130138	2.03108e+06		3.20552	3.06961e+06		1.10276	1.10773e+06		2.60276	2.65856e+06		0.0130138	2.64862e+06
	6.90387	1.35221e+06		1.11298	1.47652e+06		1.61298	922099		0.0239544	1.45829e+06		3.22597	2.17334e+06		1.11298	2.06354e+06		2.61298	1.12914e+06		0.0130649	2.03246e+06		3.22597	3.06519e+06		1.11298	1.1105e+06		2.61298	2.66022e+06		0.0130649	2.65138e+06
	6.98343	1.33895e+06		1.12293	1.47403e+06		1.62293	924586		0.0243025	1.45414e+06		3.24586	2.17956e+06		1.12293	2.06215e+06		2.62293	1.14503e+06		0.0131146	2.03384e+06		3.24586	3.06022e+06		1.12293	1.11326e+06		2.62293	2.66133e+06		0.0131146	2.65414e+06
	7.06519	1.32486e+06		1.13315	1.47072e+06		1.63315	927072		0.0246602	1.44917e+06		3.2663	2.18577e+06		1.13315	2.06008e+06		2.63315	1.16022e+06		0.0131657	2.03453e+06		3.2663	3.05525e+06		1.13315	1.11657e+06		2.63315	2.66298e+06		0.0131657	2.65635e+06
	7.14475	1.31077e+06		1.14309	1.4674e+06		1.64309	928729		0.0250083	1.44503e+06		3.28619	2.1913e+06		1.14309	2.05801e+06		2.64309	1.1761e+06		0.0132155	2.03591e+06		3.28619	3.05028e+06		1.14309	1.11934e+06		2.64309	2.66409e+06		0.0132155	2.65912e+06
	7.22431	1.29751e+06		1.15304	1.46492e+06		1.65304	931215		0.0253564	1.44006e+06		3.30608	2.19682e+06		1.15304	2.05594e+06		2.65304	1.1913e+06		0.0132652	2.03729e+06		3.30608	3.0453e+06		1.15304	1.1232e+06		2.65304	2.66575e+06		0.0132652	2.66133e+06
	7.30608	1.28343e+06		1.16326	1.4616e+06		1.66326	933702		0.0257141	1.43591e+06		3.32652	2.20166e+06		1.16326	2.05387e+06		2.66326	1.20649e+06		0.0133163	2.03867e+06		3.32652	3.03978e+06		1.16326	1.12652e+06		2.66326	2.6674e+06		0.0133163	2.66409e+06
	7.38564	1.27017e+06		1.1732	1.45829e+06		1.6732	937017		0.0260622	1.43094e+06		3.34641	2.20718e+06		1.1732	2.0518e+06		2.6732	1.22169e+06		0.013366	2.04006e+06		3.34641	3.03425e+06		1.1732	1.12983e+06		2.6732	2.66906e+06		0.013366	2.66685e+06
	7.46519	1.25691e+06		1.18315	1.4558e+06		1.68315	939503		0.0264102	1.4268e+06		3.3663	2.21202e+06		1.18315	2.04972e+06		2.68315	1.23688e+06		0.0134157	2.04075e+06		3.3663	3.02818e+06		1.18315	1.1337e+06		2.68315	2.67072e+06		0.0134157	2.66961e+06
	7.54696	1.24282e+06		1.19337	1.45249e+06		1.69337	941989		0.026768	1.42265e+06		3.38674	2.21616e+06		1.19337	2.04765e+06		2.69337	1.25207e+06		0.0134669	2.04213e+06		3.38674	3.0221e+06		1.19337	1.13757e+06		2.69337	2.67238e+06		0.0134669	2.67182e+06
	7.62652	1.22956e+06		1.20331	1450000		1.70331	945304		0.027116	1.41768e+06		3.40663	2.2203e+06		1.20331	2.04558e+06		2.70331	1.26727e+06		0.0135166	2.04351e+06		3.40663	3.01602e+06		1.20331	1.14199e+06		2.70331	2.67403e+06		0.0135166	2.67459e+06
	7.70829	1.2163e+06		1.21354	1.44751e+06		1.71354	948619		0.0274738	1.41354e+06		3.42707	2.22445e+06		1.21354	2.04351e+06		2.71354	1.28177e+06		0.0135677	2.04489e+06		3.42707	3.00994e+06		1.21354	1.14586e+06		2.71354	2.67624e+06		0.0135677	2.67735e+06
	7.78785	1.20304e+06		1.22348	1.4442e+06		1.72348	951105		0.0278218	1.40939e+06		3.44696	2.22859e+06		1.22348	2.04075e+06		2.72348	1.29627e+06		0.0136174	2.04558e+06		3.44696	3.00331e+06		1.22348	1.15028e+06		2.72348	2.6779e+06		0.0136174	2.68011e+06
	7.8674	1.18978e+06		1.23343	1.44171e+06		1.73343	954420		0.0281699	1.40442e+06		3.46685	2.23204e+06		1.23343	2.03867e+06		2.73343	1.31077e+06		0.0136671	2.04696e+06		3.46685	2.99669e+06		1.23343	1.1547e+06		2.73343	2.68011e+06		0.0136671	2.68232e+06
	7.94917	1.17652e+06		1.24365	1.4384e+06		1.74365	957735		0.0285276	1.40028e+06		3.48729	2.2355e+06		1.24365	2.0366e+06		2.74365	1.32528e+06		0.0137182	2.04765e+06		3.48729	2.99006e+06		1.24365	1.15912e+06		2.74365	2.68232e+06		0.0137182	2.68508e+06
	8.02873	1.16326e+06		1.25359	1.43591e+06		1.75359	961878		0.0288757	1.39613e+06		3.50718	2.23826e+06		1.25359	2.03453e+06		2.75359	1.33978e+06		0.013768	2.04903e+06		3.50718	2.98287e+06		1.25359	1.16354e+06		2.75359	2.68398e+06		0.013768	2.68785e+06
	8.1105	1150000		1.26381	1.43343e+06		1.76381	965193		0.0292334	1.39199e+06		3.52762	2.24171e+06		1.26381	2.03246e+06		2.76381	1.35359e+06		0.0138191	2.05041e+06		3.52762	2.97569e+06		1.26381	1.16851e+06		2.76381	2.68619e+06		0.0138191	2.69061e+06
	8.19006	1.13757e+06		1.27376	1.43094e+06		1.77376	968508		0.0295815	1.38785e+06		3.54751	2.24378e+06		1.27376	2.03039e+06		2.77376	1.36809e+06		0.0138688	2.0511e+06		3.54751	2.96851e+06		1.27376	1.17348e+06		2.77376	2.6884e+06		0.0138688	2.69337e+06
	8.26961	1.12431e+06		1.2837	1.42762e+06		1.7837	972652		0.0299296	1.3837e+06		3.5674	2.24655e+06		1.2837	2.02831e+06		2.7837	1.38191e+06		0.0139185	2.05249e+06		3.5674	2.96077e+06		1.2837	1.17845e+06		2.7837	2.69116e+06		0.0139185	2.69558e+06
	8.35138	1.11188e+06		1.29392	1.42514e+06		1.79392	976796		0.0302873	1.37956e+06		3.58785	2.24862e+06		1.29392	2.02624e+06		2.79392	1.39572e+06		0.0139696	2.05318e+06		3.58785	2.95304e+06		1.29392	1.18398e+06		2.79392	2.69337e+06		0.0139696	2.69834e+06
	8.43094	1.09862e+06		1.30387	1.42265e+06		1.80387	980939		0.0306354	1.37541e+06		3.60773	2.25069e+06		1.30387	2.02417e+06		2.80387	1.40953e+06		0.0140193	2.05456e+06		3.60773	2.9453e+06		1.30387	1.18895e+06		2.80387	2.69558e+06		0.0140193	2.7011e+06
	8.5105	1.08619e+06		1.31381	1.42017e+06		1.81381	985083		0.0309834	1.37127e+06		3.62762	2.25207e+06		1.31381	2.0221e+06		2.81381	1.42334e+06		0.0140691	2.05525e+06		3.62762	2.93702e+06		1.31381	1.19448e+06		2.81381	2.69834e+06		0.0140691	2.70387e+06
	8.59227	1.07293e+06		1.32403	1.41768e+06		1.82403	989227		0.0313412	1.36713e+06		3.64807	2.25345e+06		1.32403	2.01934e+06		2.82403	1.43646e+06		0.0141202	2.05663e+06		3.64807	2.92873e+06		1.32403	1200000		2.82403	2.70055e+06		0.0141202	2.70663e+06
	8.67182	1.0605e+06		1.33398	1.41519e+06		1.83398	993370		0.0316892	1.36298e+06		3.66796	2.25483e+06		1.33398	2.01727e+06		2.83398	1.45028e+06		0.0141699	2.05732e+06		3.66796	2.92044e+06		1.33398	1.20608e+06		2.83398	2.70331e+06		0.0141699	2.70939e+06
	8.75359	1.04807e+06		1.3442	1.41271e+06		1.8442	997514		0.032047	1.35884e+06		3.6884	2.25552e+06		1.3442	2.01519e+06		2.8442	1.4634e+06		0.014221	2.05801e+06		3.6884	2.9116e+06		1.3442	1.2116e+06		2.8442	2.70608e+06		0.014221	2.71215e+06
	8.83315	1.03564e+06		1.35414	1.41022e+06		1.85414	1.00249e+06		0.032395	1.3547e+06		3.70829	2.25622e+06		1.35414	2.01312e+06		2.85414	1.47652e+06		0.0142707	2.05939e+06		3.70829	2.90276e+06		1.35414	1.21768e+06		2.85414	2.70884e+06		0.0142707	2.71492e+06
	8.91271	1.0232e+06		1.36409	1.40773e+06		1.86409	1.00663e+06		0.0327431	1.35138e+06		3.72818	2.25691e+06		1.36409	2.01105e+06		2.86409	1.48964e+06		0.0143204	2.06008e+06		3.72818	2.89392e+06		1.36409	1.22376e+06		2.86409	2.7116e+06		0.0143204	2.71768e+06
	8.99448	1.01077e+06		1.37431	1.40525e+06		1.87431	1.0116e+06		0.0331008	1.34724e+06		3.74862	2.25691e+06		1.37431	2.00898e+06		2.87431	1.50276e+06		0.0143715	2.06077e+06		3.74862	2.88453e+06		1.37431	1.22983e+06		2.87431	2.71436e+06		0.0143715	2.72044e+06
	9.07403	998343		1.38425	1.40276e+06		1.88425	1.01657e+06		0.0334489	1.34309e+06		3.76851	2.25691e+06		1.38425	2.00622e+06		2.88425	1.51519e+06		0.0144213	2.06215e+06		3.76851	2.87514e+06		1.38425	1.23646e+06		2.88425	2.71713e+06		0.0144213	2.7232e+06
	9.15359	985912		1.3942	1.40028e+06		1.8942	1.02155e+06		0.033797	1.33978e+06		3.7884	2.25622e+06		1.3942	2.00414e+06		2.8942	1.52831e+06		0.014471	2.06285e+06		3.7884	2.86575e+06		1.3942	1.24309e+06		2.8942	2.72044e+06		0.014471	2.72597e+06
	9.23536	973481		1.40442	1.39779e+06		1.90442	1.02652e+06		0.0341547	1.33564e+06		3.80884	2.25622e+06		1.40442	2.00207e+06		2.90442	1.54075e+06		0.0145221	2.06354e+06		3.80884	2.85635e+06		1.40442	1.24972e+06		2.90442	2.7232e+06		0.0145221	2.72873e+06
	9.31492	961878		1.41436	1.3953e+06		1.91436	1.03149e+06		0.0345028	1.33149e+06		3.82873	2.25483e+06		1.41436	2000000		2.91436	1.55318e+06		0.0145718	2.06423e+06		3.82873	2.84641e+06		1.41436	1.25635e+06		2.91436	2.72652e+06		0.0145718	2.73149e+06
	9.39669	949448		1.42459	1.39365e+06		1.92459	1.03646e+06		0.0348605	1.32818e+06		3.84917	2.25414e+06		1.42459	1.99724e+06		2.92459	1.56561e+06		0.0146229	2.06561e+06		3.84917	2.83646e+06		1.42459	1.26298e+06		2.92459	2.72983e+06		0.0146229	2.73425e+06
	9.47624	937845		1.43453	1.39116e+06		1.93453	1.04227e+06		0.0352086	1.32403e+06		3.86906	2.25276e+06		1.43453	1.99517e+06		2.93453	1.57804e+06		0.0146727	2.0663e+06		3.86906	2.82597e+06		1.43453	1.27017e+06		2.93453	2.7326e+06		0.0146727	2.73702e+06
	9.5558	925414		1.44448	1.38867e+06		1.94448	1.04807e+06		0.0355566	1.32072e+06		3.88895	2.25138e+06		1.44448	1.99309e+06		2.94448	1.58978e+06		0.0147224	2.06699e+06		3.88895	2.81547e+06		1.44448	1.27735e+06		2.94448	2.73591e+06		0.0147224	2.73978e+06
	9.63757	913812		1.4547	1.38619e+06		1.9547	1.05304e+06		0.0359144	1.31657e+06		3.90939	2.24931e+06		1.4547	1.99102e+06		2.9547	1.60221e+06		0.0147735	2.06768e+06		3.90939	2.80497e+06		1.4547	1.28453e+06		2.9547	2.73923e+06		0.0147735	2.74254e+06
	9.71713	901381		1.46464	1.38453e+06		1.96464	1.05884e+06		0.0362624	1.31326e+06		3.92928	2.24724e+06		1.46464	1.98826e+06		2.96464	1.61395e+06		0.0148232	2.06837e+06		3.92928	2.79448e+06		1.46464	1.29227e+06		2.96464	2.74254e+06		0.0148232	2.7453e+06
	9.7989	889779		1.47486	1.38204e+06		1.97486	1.06464e+06		0.0366202	1.30912e+06		3.94972	2.24517e+06		1.47486	1.98619e+06		2.97486	1.62569e+06		0.0148743	2.06906e+06		3.94972	2.78343e+06		1.47486	1.29945e+06		2.97486	2.74641e+06		0.0148743	2.74807e+06
	9.87845	878177		1.48481	1.37956e+06		1.98481	1.07044e+06		0.0369682	1.3058e+06		3.96961	2.24309e+06		1.48481	1.98412e+06		2.98481	1.63743e+06		0.014924	2.06975e+06		3.96961	2.77238e+06		1.48481	1.30718e+06		2.98481	2.74972e+06		0.014924	2.75083e+06
	9.95801	866575		1.49475	1.3779e+06		1.99475	1.07624e+06		0.0373163	1.30249e+06		3.9895	2.24033e+06		1.49475	1.98135e+06		2.99475	1.64917e+06		0.0149738	2.07044e+06		3.9895	2.76077e+06		1.49475	1.31492e+06		2.99475	2.75359e+06		0.0149738	2.75359e+06
	10.0398	854972		1.50497	1.37541e+06		2.00497	1.08287e+06		0.037674	1.29834e+06		4.00994	2.23688e+06		1.50497	1.97928e+06		3.00497	1.66091e+06		0.0150249	2.07113e+06		4.00994	2.74917e+06		1.50497	1.3232e+06		3.00497	2.75691e+06		0.0150249	2.75635e+06
	10.1193	843370		1.51492	1.37376e+06		2.01492	1.08867e+06		0.0380221	1.29503e+06		4.02983	2.23412e+06		1.51492	1.97721e+06		3.01492	1.67196e+06		0.0150746	2.07182e+06		4.02983	2.73757e+06		1.51492	1.33094e+06		3.01492	2.76077e+06		0.0150746	2.75967e+06
	10.1989	831768		1.52486	1.37127e+06		2.02486	1.0953e+06		0.0383702	1.29171e+06		4.04972	2.23066e+06		1.52486	1.97445e+06		3.02486	1.68301e+06		0.0151243	2.07251e+06		4.04972	2.72597e+06		1.52486	1.33923e+06		3.02486	2.76464e+06		0.0151243	2.76243e+06
	10.2807	820166		1.53508	1.36961e+06		2.03508	1.10193e+06		0.0387279	1.2884e+06		4.07017	2.22721e+06		1.53508	1.97238e+06		3.03508	1.69406e+06		0.0151754	2.0732e+06		4.07017	2.71381e+06		1.53508	1.34751e+06		3.03508	2.76851e+06		0.0151754	2.76519e+06
	10.3602	808564		1.54503	1.36796e+06		2.04503	1.10856e+06		0.039076	1.28508e+06		4.09006	2.22307e+06		1.54503	1.9703e+06		3.04503	1.70511e+06		0.0152251	2.0739e+06		4.09006	2.70166e+06		1.54503	1.3558e+06		3.04503	2.77238e+06		0.0152251	2.76796e+06
	10.442	797790		1.55525	1.36547e+06		2.05525	1.11519e+06		0.0394337	1.28177e+06		4.1105	2.21892e+06		1.55525	1.96754e+06		3.05525	1.71616e+06		0.0152762	2.07459e+06		4.1105	2.6895e+06		1.55525	1.36464e+06		3.05525	2.77624e+06		0.0152762	2.77072e+06
	10.5215	786188		1.56519	1.36381e+06		2.06519	1.12182e+06		0.0397818	1.27762e+06		4.13039	2.21409e+06		1.56519	1.96547e+06		3.06519	1.72721e+06		0.015326	2.07528e+06		4.13039	2.6768e+06		1.56519	1.37348e+06		3.06519	2.78011e+06		0.015326	2.77403e+06
	10.6011	775414		1.57514	1.36133e+06		2.07514	1.12845e+06		0.0401298	1.27431e+06		4.15028	2.20994e+06		1.57514	1.9634e+06		3.07514	1.73757e+06		0.0153757	2.07597e+06		4.15028	2.66409e+06		1.57514	1.38232e+06		3.07514	2.78398e+06		0.0153757	2.7768e+06
	10.6829	763812		1.58536	1.35967e+06		2.08536	1.13508e+06		0.0404876	1.27099e+06		4.17072	2.20511e+06		1.58536	1.96064e+06		3.08536	1.74862e+06		0.0154268	2.07666e+06		4.17072	2.65138e+06		1.58536	1.39116e+06		3.08536	2.7884e+06		0.0154268	2.77956e+06
	10.7624	753039		1.5953	1.35801e+06		2.0953	1.14254e+06		0.0408356	1.26768e+06		4.19061	2.19959e+06		1.5953	1.95856e+06		3.0953	1.75898e+06		0.0154765	2.07666e+06		4.19061	2.63812e+06		1.5953	1400000		3.0953	2.79282e+06		0.0154765	2.78232e+06
	10.8442	741436		1.60552	1.35635e+06		2.10552	1.14917e+06		0.0411934	1.26519e+06		4.21105	2.19406e+06		1.60552	1.9558e+06		3.10552	1.76934e+06		0.0155276	2.07735e+06		4.21105	2.62486e+06		1.60552	1.40939e+06		3.10552	2.79669e+06		0.0155276	2.78564e+06
	10.9238	730663		1.61547	1.35387e+06		2.11547	1.15663e+06		0.0415414	1.26188e+06		4.23094	2.18854e+06		1.61547	1.95373e+06		3.11547	1.7797e+06		0.0155773	2.07804e+06		4.23094	2.6116e+06		1.61547	1.41878e+06		3.11547	2.8011e+06		0.0155773	2.7884e+06
	11.0033	719890		1.62541	1.35221e+06		2.12541	1.16409e+06		0.0418895	1.25856e+06		4.25083	2.18301e+06		1.62541	1.95166e+06		3.12541	1.78936e+06		0.0156271	2.07873e+06		4.25083	2.59779e+06		1.62541	1.42818e+06		3.12541	2.80552e+06		0.0156271	2.79116e+06
	11.0851	709116		1.63564	1.35055e+06		2.13564	1.17155e+06		0.0422472	1.25525e+06		4.27127	2.1768e+06		1.63564	1.9489e+06		3.13564	1.79972e+06		0.0156782	2.07873e+06		4.27127	2.58398e+06		1.63564	1.43812e+06		3.13564	2.80994e+06		0.0156782	2.79448e+06
	11.1646	698343		1.64558	1.3489e+06		2.14558	1.17901e+06		0.0425953	1.25193e+06		4.29116	2.17058e+06		1.64558	1.94682e+06		3.14558	1.80939e+06		0.0157279	2.07942e+06		4.29116	2.57017e+06		1.64558	1.44751e+06		3.14558	2.81436e+06		0.0157279	2.79724e+06
	11.2442	687569		1.65552	1.34724e+06		2.15552	1.18646e+06		0.0429434	1.24862e+06		4.31105	2.16367e+06		1.65552	1.94406e+06		3.15552	1.81906e+06		0.0157776	2.08011e+06		4.31105	2.5558e+06		1.65552	1.45746e+06		3.15552	2.81878e+06		0.0157776	2800000
	11.326	676796		1.66575	1.34558e+06		2.16575	1.19475e+06		0.0433011	1.24613e+06		4.33149	2.15677e+06		1.66575	1.94199e+06		3.16575	1.82873e+06		0.0158287	2.08011e+06		4.33149	2.54144e+06		1.66575	1.46796e+06		3.16575	2.82376e+06		0.0158287	2.80331e+06
	11.4055	666022		1.67569	1.34392e+06		2.17569	1.20221e+06		0.0436492	1.24282e+06		4.35138	2.14986e+06		1.67569	1.93923e+06		3.17569	1.8384e+06		0.0158785	2.0808e+06		4.35138	2.52707e+06		1.67569	1.4779e+06		3.17569	2.82818e+06		0.0158785	2.80608e+06
	11.4873	656077		1.68591	1.34227e+06		2.18591	1.2105e+06		0.0440069	1.2395e+06		4.37182	2.14227e+06		1.68591	1.93715e+06		3.18591	1.84807e+06		0.0159296	2.08149e+06		4.37182	2.51215e+06		1.68591	1.4884e+06		3.18591	2.83315e+06		0.0159296	2.80939e+06
	11.5669	645304		1.69586	1.34061e+06		2.19586	1.21878e+06		0.044355	1.23702e+06		4.39171	2.13536e+06		1.69586	1.93439e+06		3.19586	1.85704e+06		0.0159793	2.08149e+06		4.39171	2.49724e+06		1.69586	1.49834e+06		3.19586	2.83757e+06		0.0159793	2.81215e+06
	11.6464	634530		1.7058	1.33895e+06		2.2058	1.22707e+06		0.044703	1.2337e+06		4.4116	2.12707e+06		1.7058	1.93232e+06		3.2058	1.86671e+06		0.016029	2.08218e+06		4.4116	2.48232e+06		1.7058	1.50884e+06		3.2058	2.84254e+06		0.016029	2.81492e+06
	11.7282	624586		1.71602	1.33729e+06		2.21602	1.23536e+06		0.0450608	1.23122e+06		4.43204	2.11948e+06		1.71602	1.92956e+06		3.21602	1.87569e+06		0.0160801	2.08218e+06		4.43204	2.4674e+06		1.71602	1.51989e+06		3.21602	2.84751e+06		0.0160801	2.81823e+06
	11.8077	613812		1.72597	1.33564e+06		2.22597	1.24365e+06		0.0454088	1.2279e+06		4.45193	2.11119e+06		1.72597	1.92749e+06		3.22597	1.88467e+06		0.0161298	2.08287e+06		4.45193	2.45193e+06		1.72597	1.53039e+06		3.22597	2.85249e+06		0.0161298	2.82099e+06
	11.8873	603867		1.73591	1.33398e+06		2.23591	1.25193e+06		0.0457569	1.22541e+06		4.47182	2.10221e+06		1.73591	1.92472e+06		3.23591	1.89365e+06		0.0161796	2.08287e+06		4.47182	2.43646e+06		1.73591	1.54144e+06		3.23591	2.85746e+06		0.0161796	2.82431e+06
	11.9691	593923		1.74613	1.33232e+06		2.24613	1.26105e+06		0.0461146	1.2221e+06		4.49227	2.09392e+06		1.74613	1.92196e+06		3.24613	1.90262e+06		0.0162307	2.08356e+06		4.49227	2.42044e+06		1.74613	1.55249e+06		3.24613	2.86298e+06		0.0162307	2.82707e+06
	12.0486	583149		1.75608	1.33149e+06		2.25608	1.26934e+06		0.0464627	1.21961e+06		4.51215	2.08494e+06		1.75608	1.91989e+06		3.25608	1.91091e+06		0.0162804	2.08356e+06		4.51215	2.40442e+06		1.75608	1.56354e+06		3.25608	2.86796e+06		0.0162804	2.83039e+06
	12.1304	573204		1.7663	1.32983e+06		2.2663	1.27845e+06		0.0468204	1.2163e+06		4.5326	2.07528e+06		1.7663	1.91713e+06		3.2663	1.9192e+06		0.0163315	2.08425e+06		4.5326	2.3884e+06		1.7663	1.57514e+06		3.2663	2.87293e+06		0.0163315	2.83315e+06
	12.2099	563260		1.77624	1.32818e+06		2.27624	1.28757e+06		0.0471685	1.21381e+06		4.55249	2.06561e+06		1.77624	1.91506e+06		3.27624	1.92818e+06		0.0163812	2.08425e+06		4.55249	2.37238e+06		1.77624	1.58674e+06		3.27624	2.87845e+06		0.0163812	2.83646e+06
	12.2895	553315		1.78619	1.32652e+06		2.28619	1.29586e+06		0.0475166	1.21133e+06		4.57238	2.05594e+06		1.78619	1.91229e+06		3.28619	1.93646e+06		0.0164309	2.08425e+06		4.57238	2.3558e+06		1.78619	1.59834e+06		3.28619	2.88398e+06		0.0164309	2.83923e+06
	12.3713	543370		1.79641	1.32569e+06		2.29641	1.30497e+06		0.0478743	1.20801e+06		4.59282	2.04627e+06		1.79641	1.91022e+06		3.29641	1.94475e+06		0.016482	2.08494e+06		4.59282	2.33923e+06		1.79641	1.60994e+06		3.29641	2.88895e+06		0.016482	2.84254e+06
	12.4508	533425		1.80635	1.32403e+06		2.30635	1.31492e+06		0.0482224	1.20552e+06		4.61271	2.03591e+06		1.80635	1.90746e+06		3.30635	1.95235e+06		0.0165318	2.08494e+06		4.61271	2.3221e+06		1.80635	1.62155e+06		3.30635	2.89448e+06		0.0165318	2.84586e+06
	12.5326	524309		1.81657	1.3232e+06		2.31657	1.32403e+06		0.0485801	1.20304e+06		4.63315	2.02555e+06		1.81657	1.9047e+06		3.31657	1.96064e+06		0.0165829	2.08494e+06		4.63315	2.30497e+06		1.81657	1.6337e+06		3.31657	2900000		0.0165829	2.84862e+06
	12.6122	514365		1.82652	1.32155e+06		2.32652	1.33315e+06		0.0489282	1.20055e+06		4.65304	2.0145e+06		1.82652	1.90262e+06		3.32652	1.96823e+06		0.0166326	2.08564e+06		4.65304	2.28785e+06		1.82652	1.64586e+06		3.32652	2.90608e+06		0.0166326	2.85193e+06
	12.6917	504420		1.83646	1.31989e+06		2.33646	1.34309e+06		0.0492762	1.19807e+06		4.67293	2.00414e+06		1.83646	1.89986e+06		3.33646	1.97652e+06		0.0166823	2.08564e+06		4.67293	2.27072e+06		1.83646	1.65801e+06		3.33646	2.9116e+06		0.0166823	2.8547e+06
	12.7735	495304		1.84669	1.31906e+06		2.34669	1.35221e+06		0.049634	1.19558e+06		4.69337	1.9924e+06		1.84669	1.8971e+06		3.34669	1.98412e+06		0.0167334	2.08564e+06		4.69337	2.25304e+06		1.84669	1.67072e+06		3.34669	2.91713e+06		0.0167334	2.85801e+06
	12.853	485359		1.85663	1.31823e+06		2.35663	1.36215e+06		0.049982	1.19309e+06		4.71326	1.98135e+06		1.85663	1.89503e+06		3.35663	1.99102e+06		0.0167831	2.08564e+06		4.71326	2.23536e+06		1.85663	1.68287e+06		3.35663	2.9232e+06		0.0167831	2.86133e+06
	12.9326	476243		1.86657	1.31657e+06		2.36657	1.3721e+06		0.0503301	1.18978e+06		4.73315	1.96961e+06		1.86657	1.89227e+06		3.36657	1.99862e+06		0.0168329	2.08633e+06		4.73315	2.21768e+06		1.86657	1.69558e+06		3.36657	2.92873e+06		0.0168329	2.86409e+06
	13.0144	466298		1.8768	1.31575e+06		2.3768	1.38204e+06		0.0506878	1.18729e+06		4.75359	1.95787e+06		1.8768	1.8895e+06		3.3768	2.00622e+06		0.016884	2.08633e+06		4.75359	2.19945e+06		1.8768	1.70829e+06		3.3768	2.93481e+06		0.016884	2.8674e+06
	13.0939	457182		1.88674	1.31409e+06		2.38674	1.39199e+06		0.0510359	1.18564e+06		4.77348	1.94544e+06		1.88674	1.88743e+06		3.38674	2.01312e+06		0.0169337	2.08633e+06		4.77348	2.18122e+06		1.88674	1.72155e+06		3.38674	2.94088e+06		0.0169337	2.87072e+06
	13.1757	448066		1.89696	1.31326e+06		2.39696	1.40276e+06		0.0513936	1.18315e+06		4.79392	1.93301e+06		1.89696	1.88467e+06		3.39696	2.02003e+06		0.0169848	2.08633e+06		4.79392	2.16243e+06		1.89696	1.73425e+06		3.39696	2.94696e+06		0.0169848	2.87348e+06
	13.2552	438950		1.90691	1.31243e+06		2.40691	1.41271e+06		0.0517417	1.18066e+06		4.81381	1.92058e+06		1.90691	1.88191e+06		3.40691	2.02762e+06		0.0170345	2.08633e+06		4.81381	2.1442e+06		1.90691	1.74751e+06		3.40691	2.95304e+06		0.0170345	2.8768e+06
	13.3348	429006		1.91685	1.31077e+06		2.41685	1.42348e+06		0.0520898	1.17818e+06		4.8337	1.90746e+06		1.91685	1.87983e+06		3.41685	2.03384e+06		0.0170843	2.08633e+06		4.8337	2.12541e+06		1.91685	1.76077e+06		3.41685	2.95912e+06		0.0170843	2.88011e+06
	13.4166	419890		1.92707	1.30994e+06		2.42707	1.43343e+06		0.0524475	1.17569e+06		4.85414	1.89434e+06		1.92707	1.87707e+06		3.42707	2.04075e+06		0.0171354	2.08633e+06		4.85414	2.10608e+06		1.92707	1.77403e+06		3.42707	2.96519e+06		0.0171354	2.88343e+06
	13.4961	411602		1.93702	1.30912e+06		2.43702	1.4442e+06		0.0527956	1.1732e+06		4.87403	1.88122e+06		1.93702	1.87431e+06		3.43702	2.04765e+06		0.0171851	2.08633e+06		4.87403	2.08729e+06		1.93702	1.78785e+06		3.43702	2.97127e+06		0.0171851	2.88619e+06
	13.5757	402486		1.94696	1.30829e+06		2.44696	1.45497e+06		0.0531436	1.17155e+06		4.89392	1.8674e+06		1.94696	1.87155e+06		3.44696	2.05387e+06		0.0172348	2.08633e+06		4.89392	2.06796e+06		1.94696	1.80166e+06		3.44696	2.9779e+06		0.0172348	2.8895e+06
	13.6575	393370		1.95718	1.30663e+06		2.45718	1.46575e+06		0.0535014	1.16906e+06		4.91436	1.85359e+06		1.95718	1.86948e+06		3.45718	2.06008e+06		0.0172859	2.08633e+06		4.91436	2.04807e+06		1.95718	1.81547e+06		3.45718	2.98398e+06		0.0172859	2.89282e+06
	13.737	384254		1.96713	1.3058e+06		2.46713	1.47652e+06		0.0538494	1.16657e+06		4.93425	1.83978e+06		1.96713	1.86671e+06		3.46713	2.06699e+06		0.0173356	2.08633e+06		4.93425	2.02873e+06		1.96713	1.82928e+06		3.46713	2.99061e+06		0.0173356	2.89613e+06
	13.8188	375967		1.97735	1.30497e+06		2.47735	1.48812e+06		0.0542072	1.16492e+06		4.9547	1.82528e+06		1.97735	1.86395e+06		3.47735	2.0732e+06		0.0173867	2.08633e+06		4.9547	2.00884e+06		1.97735	1.84309e+06		3.47735	2.99724e+06		0.0173867	2.8989e+06
	13.8983	366851		1.98729	1.30414e+06		2.48729	1.4989e+06		0.0545552	1.16243e+06		4.97459	1.81077e+06		1.98729	1.86119e+06		3.48729	2.07873e+06		0.0174365	2.08633e+06		4.97459	1.98895e+06		1.98729	1.85746e+06		3.48729	3.00387e+06		0.0174365	2.90221e+06
	13.9779	357735		1.99724	1.30331e+06		2.49724	1.5105e+06		0.0549033	1.15994e+06		4.99448	1.79558e+06		1.99724	1.85843e+06		3.49724	2.08494e+06		0.0174862	2.08633e+06		4.99448	1.96851e+06		1.99724	1.87182e+06		3.49724	3.0105e+06		0.0174862	2.90552e+06
	14.0597	349448		2.00746	1.30249e+06		2.50746	1.52127e+06		0.055261	1.15829e+06		5.01492	1.78108e+06		2.00746	1.85635e+06		3.50746	2.09047e+06		0.0175373	2.08633e+06		5.01492	1.94807e+06		2.00746	1.88619e+06		3.50746	3.01713e+06		0.0175373	2.90884e+06
	14.1392	341160		2.0174	1.30166e+06		2.5174	1.53287e+06		0.0556091	1.1558e+06		5.03481	1.76588e+06		2.0174	1.85359e+06		3.5174	2.09669e+06		0.017587	2.08633e+06		5.03481	1.92762e+06		2.0174	1.9011e+06		3.5174	3.02376e+06		0.017587	2.91215e+06
	14.221	332044		2.02762	1.30083e+06		2.52762	1.54448e+06		0.0559669	1.15414e+06		5.05525	1750000		2.02762	1.85083e+06		3.52762	2.10221e+06		0.0176381	2.08633e+06		5.05525	1.90663e+06		2.02762	1.91547e+06		3.52762	3.03039e+06		0.0176381	2.91547e+06
	14.3006	323757		2.03757	1300000		2.53757	1.55608e+06		0.0563149	1.15166e+06		5.07514	1.73412e+06		2.03757	1.84807e+06		3.53757	2.10773e+06		0.0176878	2.08564e+06		5.07514	1.88564e+06		2.03757	1.93039e+06		3.53757	3.03757e+06		0.0176878	2.91878e+06
	14.3801	315470		2.04751	1.29917e+06		2.54751	1.56768e+06		0.056663	1150000		5.09503	1.71823e+06		2.04751	1.8453e+06		3.54751	2.11326e+06		0.0177376	2.08564e+06		5.09503	1.86464e+06		2.04751	1.9453e+06		3.54751	3.0442e+06		0.0177376	2.9221e+06
	14.4619	307182		2.05773	1.29834e+06		2.55773	1.58011e+06		0.0570207	1.14834e+06		5.11547	1.70166e+06		2.05773	1.84254e+06		3.55773	2.11809e+06		0.0177887	2.08564e+06		5.11547	1.84365e+06		2.05773	1.96077e+06		3.55773	3.05138e+06		0.0177887	2.92486e+06
	14.5414	298895		2.06768	1.29834e+06		2.56768	1.59171e+06		0.0573688	1.14586e+06		5.13536	1.68577e+06		2.06768	1.84047e+06		3.56768	2.12362e+06		0.0178384	2.08564e+06		5.13536	1.8221e+06		2.06768	1.97569e+06		3.56768	3.05856e+06		0.0178384	2.92818e+06
	14.621	290608		2.07762	1.29751e+06		2.57762	1.60414e+06		0.0577169	1.1442e+06		5.15525	1.66851e+06		2.07762	1.83771e+06		3.57762	2.12845e+06		0.0178881	2.08494e+06		5.15525	1.80055e+06		2.07762	1.99116e+06		3.57762	3.06575e+06		0.0178881	2.93149e+06
	14.7028	282320		2.08785	1.29669e+06		2.58785	1.61575e+06		0.0580746	1.14254e+06		5.17569	1.65193e+06		2.08785	1.83494e+06		3.58785	2.13329e+06		0.0179392	2.08494e+06		5.17569	1.77845e+06		2.08785	2.00663e+06		3.58785	3.07293e+06		0.0179392	2.93481e+06
	14.7823	274033		2.09779	1.29586e+06		2.59779	1.62818e+06		0.0584227	1.14088e+06		5.19558	1.63467e+06		2.09779	1.83218e+06		3.59779	2.13812e+06		0.017989	2.08494e+06		5.19558	1.75635e+06		2.09779	2.0221e+06		3.59779	3.08011e+06		0.017989	2.93812e+06
	14.8641	266575		2.10801	1.29503e+06		2.60801	1.64061e+06		0.0587804	1.1384e+06		5.21602	1.61671e+06		2.10801	1.82942e+06		3.60801	2.14296e+06		0.0180401	2.08425e+06		5.21602	1.73425e+06		2.10801	2.03812e+06		3.60801	3.08729e+06		0.0180401	2.94144e+06
	14.9436	258287		2.11796	1.29503e+06		2.61796	1.65304e+06		0.0591285	1.13674e+06		5.23591	1.59945e+06		2.11796	1.82666e+06		3.61796	2.1471e+06		0.0180898	2.08425e+06		5.23591	1.71215e+06		2.11796	2.05414e+06		3.61796	3.09448e+06		0.0180898	2.94475e+06
	15.0232	250000		2.1279	1.2942e+06		2.6279	1.66547e+06		0.0594765	1.13508e+06		5.2558	1.58149e+06		2.1279	1.8239e+06		3.6279	2.15193e+06		0.0181395	2.08425e+06		5.2558	1.6895e+06		2.1279	2.07017e+06		3.6279	3.10221e+06		0.0181395	2.94807e+06
	15.105	242541		2.13812	1.2942e+06		2.63812	1.67873e+06		0.0598343	1.13343e+06		5.27624	1.56285e+06		2.13812	1.82113e+06		3.63812	2.15608e+06		0.0181906	2.08356e+06		5.27624	1.66685e+06		2.13812	2.08619e+06		3.63812	3.10939e+06		0.0181906	2.95138e+06
	15.1845	235083		2.14807	1.29337e+06		2.64807	1.69116e+06		0.0601823	1.13177e+06		5.29613	1.54489e+06		2.14807	1.81837e+06		3.64807	2.16022e+06		0.0182403	2.08356e+06		5.29613	1.64365e+06		2.14807	2.10276e+06		3.64807	3.11713e+06		0.0182403	2.9547e+06
	15.2663	226796		2.15829	1.29254e+06		2.65829	1.70442e+06		0.0605401	1.13011e+06		5.31657	1.52624e+06		2.15829	1.81561e+06		3.65829	2.16436e+06		0.0182914	2.08287e+06		5.31657	1.62099e+06		2.15829	2.11878e+06		3.65829	3.12486e+06		0.0182914	2.95856e+06
	15.3459	219337		2.16823	1.29254e+06		2.66823	1.71768e+06		0.0608881	1.12845e+06		5.33646	1.50691e+06		2.16823	1.81285e+06		3.66823	2.16851e+06		0.0183412	2.08287e+06		5.33646	1.59779e+06		2.16823	2.13536e+06		3.66823	3.13204e+06		0.0183412	2.96188e+06
	15.4254	211878		2.17818	1.29171e+06		2.67818	1.73011e+06		0.0612362	1.1268e+06		5.35635	1.48757e+06		2.17818	1.81008e+06		3.67818	2.17265e+06		0.0183909	2.08218e+06		5.35635	1.57403e+06		2.17818	2.15193e+06		3.67818	3.13978e+06		0.0183909	2.96519e+06
	15.5072	204420		2.1884	1.29171e+06		2.6884	1.74337e+06		0.0615939	1.12514e+06		5.3768	1.46823e+06		2.1884	1.80732e+06		3.6884	2.1761e+06		0.018442	2.08218e+06		5.3768	1.55028e+06		2.1884	2.16906e+06		3.6884	3.14807e+06		0.018442	2.96851e+06
	15.5867	196133		2.19834	1.29088e+06		2.69834	1.75663e+06		0.061942	1.12348e+06		5.39669	1.4489e+06		2.19834	1.80456e+06		3.69834	2.18025e+06		0.0184917	2.08149e+06		5.39669	1.52652e+06		2.19834	2.18619e+06		3.69834	3.1558e+06		0.0184917	2.97182e+06
	15.6663	188674		2.20829	1.29088e+06		2.70829	1.77072e+06		0.0622901	1.12182e+06		5.41657	1.42887e+06		2.20829	1.8018e+06		3.70829	2.1837e+06		0.0185414	2.08149e+06		5.41657	1.50276e+06		2.20829	2.20331e+06		3.70829	3.16354e+06		0.0185414	2.97514e+06
	15.7481	182044		2.21851	1.29088e+06		2.71851	1.78398e+06		0.0626478	1.12099e+06		5.43702	1.40884e+06		2.21851	1.79903e+06		3.71851	2.18715e+06		0.0185925	2.0808e+06		5.43702	1.47845e+06		2.21851	2.22044e+06		3.71851	3.17182e+06		0.0185925	2.97845e+06
	15.8276	174586		2.22845	1.29006e+06		2.72845	1.79724e+06		0.0629959	1.11934e+06		5.45691	1.38812e+06		2.22845	1.79627e+06		3.72845	2.19061e+06		0.0186423	2.08011e+06		5.45691	1.45414e+06		2.22845	2.23757e+06		3.72845	3.17956e+06		0.0186423	2.98177e+06
	15.9094	167127		2.23867	1.29006e+06		2.73867	1.81133e+06		0.0633536	1.11768e+06		5.47735	1.36809e+06		2.23867	1.79351e+06		3.73867	2.19337e+06		0.0186934	2.08011e+06		5.47735	1.42983e+06		2.23867	2.25525e+06		3.73867	3.18785e+06		0.0186934	2.98564e+06
	15.989	159669		2.24862	1.29006e+06		2.74862	1.82541e+06		0.0637017	1.11602e+06		5.49724	1.34669e+06		2.24862	1.79075e+06		3.74862	2.19682e+06		0.0187431	2.07942e+06		5.49724	1.40497e+06		2.24862	2.27293e+06		3.74862	3.19558e+06		0.0187431	2.98895e+06
	16.0685	153039		2.25856	1.28923e+06		2.75856	1.8395e+06		0.0640497	1.11519e+06		5.51713	1.32597e+06		2.25856	1.78798e+06		3.75856	2.19959e+06		0.0187928	2.07873e+06		5.51713	1.38011e+06		2.25856	2.29061e+06		3.75856	3.20387e+06		0.0187928	2.99227e+06
	16.1503	145580		2.26878	1.28923e+06		2.76878	1.85359e+06		0.0644075	1.11354e+06		5.53757	1.30456e+06		2.26878	1.78522e+06		3.76878	2.20304e+06		0.0188439	2.07873e+06		5.53757	1.35525e+06		2.26878	2.30829e+06		3.76878	3.21215e+06		0.0188439	2.99558e+06
	16.2298	138950		2.27873	1.28923e+06		2.77873	1.86768e+06		0.0647555	1.11271e+06		5.55746	1.28315e+06		2.27873	1.78246e+06		3.77873	2.2058e+06		0.0188936	2.07804e+06		5.55746	1.32983e+06		2.27873	2.32652e+06		3.77873	3.22044e+06		0.0188936	2.9989e+06
	16.3094	131492		2.28867	1.28923e+06		2.78867	1.88177e+06		0.0651036	1.11105e+06		5.57735	1.26105e+06		2.28867	1.7797e+06		3.78867	2.20787e+06		0.0189434	2.07735e+06		5.57735	1.30442e+06		2.28867	2.3442e+06		3.78867	3.22928e+06		0.0189434	3.00276e+06
	16.3912	124862		2.2989	1.28923e+06		2.7989	1.89586e+06		0.0654613	1.10939e+06		5.59779	1.23895e+06		2.2989	1.77693e+06		3.7989	2.21064e+06		0.0189945	2.07666e+06		5.59779	1.27901e+06		2.2989	2.36243e+06		3.7989	3.23757e+06		0.0189945	3.00608e+06
	16.4707	118232		2.30884	1.28923e+06		2.80884	1.91077e+06		0.0658094	1.10856e+06		5.61768	1.21685e+06		2.30884	1.77417e+06		3.80884	2.2134e+06		0.0190442	2.07597e+06		5.61768	1.25359e+06		2.30884	2.38122e+06		3.80884	3.24586e+06		0.0190442	3.00939e+06
	16.5525	110773		2.31906	1.28923e+06		2.81906	1.92486e+06		0.0661671	1.10691e+06		5.63812	1.19406e+06		2.31906	1.77141e+06		3.81906	2.21547e+06		0.0190953	2.07597e+06		5.63812	1.22762e+06		2.31906	2.39945e+06		3.81906	3.2547e+06		0.0190953	3.01271e+06
	16.632	104144		2.32901	1.2884e+06		2.82901	1.93978e+06		0.0665152	1.10608e+06		5.65801	1.17127e+06		2.32901	1.76865e+06		3.82901	2.21754e+06		0.019145	2.07528e+06		5.65801	1.2011e+06		2.32901	2.41823e+06		3.82901	3.26354e+06		0.019145	3.01657e+06
	16.7116	97513.8		2.33895	1.2884e+06		2.83895	1.9547e+06		0.0668633	1.10525e+06		5.6779	1.14848e+06		2.33895	1.76588e+06		3.83895	2.21961e+06		0.0191948	2.07459e+06		5.6779	1.17514e+06		2.33895	2.43702e+06		3.83895	3.27182e+06		0.0191948	3.01989e+06
	16.7934	90884		2.34917	1.2884e+06		2.84917	1.96961e+06		0.067221	1.10359e+06		5.69834	1125000		2.34917	1.76243e+06		3.84917	2.22169e+06		0.0192459	2.0739e+06		5.69834	1.14862e+06		2.34917	2.4558e+06		3.84917	3.28066e+06		0.0192459	3.0232e+06
	16.8729	84254.1		2.35912	1.28923e+06		2.85912	1.98453e+06		0.0675691	1.10276e+06		5.71823	1.10152e+06		2.35912	1.75967e+06		3.85912	2.22376e+06		0.0192956	2.0732e+06		5.71823	1.1221e+06		2.35912	2.47514e+06		3.85912	3.2895e+06		0.0192956	3.02707e+06
	16.9547	77624.3		2.36934	1.28923e+06		2.86934	1.99945e+06		0.0679268	1.10193e+06		5.73867	1.07804e+06		2.36934	1.75691e+06		3.86934	2.22514e+06		0.0193467	2.07251e+06		5.73867	1.09503e+06		2.36934	2.49392e+06		3.86934	3.29834e+06		0.0193467	3.03039e+06
	17.0343	71823.2		2.37928	1.28923e+06		2.87928	2.01519e+06		0.0682749	1.1011e+06		5.75856	1.05387e+06		2.37928	1.75414e+06		3.87928	2.22721e+06		0.0193964	2.07182e+06		5.75856	1.06796e+06		2.37928	2.51326e+06		3.87928	3.30718e+06		0.0193964	3.0337e+06
	17.1138	65193.4		2.38923	1.28923e+06		2.88923	2.03011e+06		0.0686229	1.09945e+06		5.77845	1.0297e+06		2.38923	1.75138e+06		3.88923	2.22859e+06		0.0194461	2.07113e+06		5.77845	1.04088e+06		2.38923	2.5326e+06		3.88923	3.31657e+06		0.0194461	3.03757e+06
	17.1956	58563.5		2.39945	1.28923e+06		2.89945	2.04586e+06		0.0689807	1.09862e+06		5.7989	1.00483e+06		2.39945	1.74862e+06		3.89945	2.22997e+06		0.0194972	2.07044e+06		5.7989	1.01381e+06		2.39945	2.55249e+06		3.89945	3.32541e+06		0.0194972	3.04088e+06
	17.2751	52762.4		2.40939	1.28923e+06		2.90939	2.06077e+06		0.0693287	1.09779e+06		5.81878	979972		2.40939	1.74517e+06		3.90939	2.23135e+06		0.019547	2.06975e+06		5.81878	986188		2.40939	2.57182e+06		3.90939	3.33481e+06		0.019547	3.04475e+06
	17.3547	46132.6		2.41934	1.28923e+06		2.91934	2.07652e+06		0.0696768	1.09696e+06		5.83867	955110		2.41934	1.7424e+06		3.91934	2.23273e+06		0.0195967	2.06906e+06		5.83867	958564		2.41934	2.59171e+06		3.91934	3.34365e+06		0.0195967	3.04807e+06
	17.4365	40331.5		2.42956	1.29006e+06		2.92956	2.09227e+06		0.0700345	1.09613e+06		5.85912	930249		2.42956	1.73964e+06		3.92956	2.23343e+06		0.0196478	2.06837e+06		5.85912	930387		2.42956	2.6116e+06		3.92956	3.35304e+06		0.0196478	3.05193e+06
	17.516	34530.4		2.4395	1.29006e+06		2.9395	2.10801e+06		0.0703826	1.0953e+06		5.87901	904696		2.4395	1.73688e+06		3.9395	2.23481e+06		0.0196975	2.06768e+06		5.87901	902210		2.4395	2.63204e+06		3.9395	3.36243e+06		0.0196975	3.05525e+06
	17.5978	27900.6		2.44972	1.29006e+06		2.94972	2.12459e+06		0.0707403	1.09448e+06		5.89945	879144		2.44972	1.73343e+06		3.94972	2.2355e+06		0.0197486	2.06699e+06		5.89945	874033		2.44972	2.65193e+06		3.94972	3.37182e+06		0.0197486	3.05856e+06
	17.6773	22099.4		2.45967	1.29088e+06		2.95967	2.14033e+06		0.0710884	1.09365e+06		5.91934	852901		2.45967	1.73066e+06		3.95967	2.23619e+06		0.0197983	2.06561e+06		5.91934	845856		2.45967	2.67238e+06		3.95967	3.38122e+06		0.0197983	3.06243e+06
	17.7569	16298.3		2.46961	1.29088e+06		2.96961	2.15691e+06		0.0714365	1.09282e+06		5.93923	826657		2.46961	1.7279e+06		3.96961	2.23688e+06		0.0198481	2.06492e+06		5.93923	817127		2.46961	2.69282e+06		3.96961	3.39061e+06		0.0198481	3.06575e+06
	17.8387	10497.2		2.47983	1.29171e+06		2.97983	2.17265e+06		0.0717942	1.09199e+06		5.95967	800414		2.47983	1.72514e+06		3.97983	2.23757e+06		0.0198992	2.06423e+06		5.95967	788398		2.47983	2.71381e+06		3.97983	3400000		0.0198992	3.06961e+06
	17.9182	4696.13		2.48978	1.29171e+06		2.98978	2.18923e+06		0.0721423	1.09116e+06		5.97956	773481		2.48978	1.72169e+06		3.98978	2.23757e+06		0.0199489	2.06354e+06		5.97956	759669		2.48978	2.73425e+06		3.98978	3.40994e+06		0.0199489	3.07348e+06
	18	-1104.97		2.5	1.29171e+06		3	2.2058e+06		0.0725	1.09033e+06		6	746547		2.5	1.71892e+06		4	2.23826e+06		0.02	2.06285e+06		6	730387		2.5	2.75525e+06		4	3.41934e+06		0.02	3.0768e+06

## Sheet: Supplementary Figure 7
	Supplementary Figure 7a					Supplementary Figure 7b													Supplementary Figure 7c					Supplementary Figure 7d					Supplementary Figure 7e
	DMG-PEG2k (molar percentage)	DH (nm)				Tails	RLI												Scaffold	RLI				Linker	RLI					RLI	Size	Zeta	tPSA	clog P
	0.2	485.78	496.01	479.76		C12	1.301	0.677	0.68	1.094	0.466	0.178	1.626	0.332	1.293	2.063	1.289		F	0.174	1.452	1.374		2N4	N.D.	N.D.	1		RLI	1
	0.8	154.23	154.35	156.68		C17	4.26	5.644	5.182	5.998	6.268	5.124	6.253	2.002	1.619	7.955	2.267		Cl	0.175	1.333	1.165		2N6	N.D.	N.D.	3.027		Size	-0.19	1
						UC18	9.716	5.339	4.529	3.738	1.315	7.743	4.533	2.547	2.51	16.192	1.09		Br	0.282	1.543	0.962		3N2	0.181	0.699	1.422		Zeta	-0.27	0.41	1
																			I	0.12	1.613	0.338		3N6	0.114	0.374	0.853		tPSA	-0.29	0	-0.24	1
																			CF3	0.335	1.096	2.5		SPN	0.113	0.199	0.096		clog P	-0.11	0.05	0.2	0.09	1
																			MO	0.046	1.318	1.992
																			2MO	0.418	1.609	1.166
																			PNT	0.085	0.515	0.655
																			AD	0.333	0.417	0.646

## Sheet: Supplementary Figure 8
	Supplementary Figure 8b								Supplementary Figure 8d				Supplementary Figure 8g
	Storage time (d)	DH (nm)							Sample	RLI			Delivery vectors	Luci siRNA (nM)	Relative luciferase expression
		4 oC			25 oC				Lipo2k	1.063	0.937		PBS	0	0.986	0.954	1.06
	0	NA	NA	NA	200.99	205.41	213.82		LipoMMax	4.548	4.174		ecoLNPs	4	0.119	0.13	0.146
	1	212.08	209.15	213.63	206.04	203.02	201.39		ecoLNPs	19.461	18.416			2	0.123	0.118	0.154
	2	208.8	204.71	206.26	197.6	198.11	196.93							1	0.138	0.125	0.181
	4	214.01	209	205.81	199.47	197.12	194.38							0.5	0.187	0.206	0.213
	8	203.98	205.03	213.7	195.94	197.62	199.19							0.25	0.274	0.261	0.301
													Lipo2k	4	0.582	0.612	0.869

## Sheet: Supplementary Figure 10
	Supplementary Figure 10a				Supplementary Figure 10d
		pH			Time	pH of PBS-treated cell																				pH of ecoLNPs-treated cell
	NaOH [0.5 M ] (μL)	HCl	CF3-2N6-UC18		2 h	5.84	5.81	5.74	5.71	5.79	5.81	5.82	5.83	5.77	5.78	5.8	5.73	5.82	5.81	5.78	5.74	5.78	5.81	5.71	5.87	6	6.03	6.14	6.27	6.09	6.07	6.15	6.14	6.17	6.08	6.05	6.08	6.16	6.1	6.15	6.04	6.08	5.96	5.99	6.06
	0	1.07	1.5		4 h	5.72	5.84	5.76	5.61	5.59	5.69	5.72	5.71	5.66	5.65	5.66	5.75	5.7	5.73	5.65	5.71	5.71	5.69	5.72	5.76	6.05	6	7.25	6.24	6.49	6.56	6.79	6.89	6.62	6.71	7.05	6.62	6.3	6.43	6.71	6.3	6.38	6.53	6.52	6.28
	50	1.12	2.26
	100	1.26	3.28
	150	1.36	4.34
	200	1.54	5.32
	250	1.57	5.68
	300	1.63	6.37
	350	1.67	7.13
	360	1.71	7.42
	380	1.74	7.99
	400	1.78	8.57
	420	1.86	9.01
	440	1.94	9.43
	460	2.26	9.8
	480	5.36	10.53
	500	11.72	10.99
	520	11.88	11.58
	540	12.05	11.85
	560	12.13	12.11
	580	12.27	12.32
	600	12.51	12.41
	650	12.59	12.61
	700	12.76	12.82

## Sheet: Supplementary Figure 11
	Supplementary Figure 11b
	Administration route	Ex vivo organs	Total radiant efficiency (p s-1(μW cm-2)-1)
	IV	heart	63600000	60900000
		liver	5820000000	5820000000
		spleen	330000000	803000000
		lung	757000000	943000000
		kidney	542000000	525000000
	SC	heart	66700000	57700000
		liver	2890000000	2730000000
		spleen	100000000	109000000
		lung	399000000	276000000
		kidney	614000000	496000000
	IM	heart	95200000	72000000
		liver	2880000000	3180000000
		spleen	108000000	126000000
		lung	463000000	424000000
		kidney	670000000	560000000

[truncated: 3 more sheets: Supplementary Figure 12, Supplementary Figure 14, Supplementary Figure 15]
